# Supplementary material for: The ubiquitin ligase TRIM32 promotes the autophagic response to Mycobacterium tuberculosis infection in macrophages
Source: Cell Death Dis. 2023 Aug 5;14(8):505. doi: 10.1038/s41419-023-06026-1 (PMC10404268; doi:10.1038/s41419-023-06026-1)
Supplement: Supplementary file 1 — Supplemental Table S1 [file 41419_2023_6026_MOESM1_ESM.xls]

## Sheet: NI vs BCG
Probeset ID	adj. p-value	Mean(NI)	Mean(BCG)	MeanRatio(NI/BCG)	Fold-change
RP11-84A14.5	0.373901	0.152168	4.50625e-40	3.37682e+38	3.37682e+38
SOHLH2	0.373901	0.00181944	3.28731e-41	5.53482e+37	5.53474e+37
CCDC169-SOHLH2	0.373901	0.00353065	6.37899e-41	5.53481e+37	5.53481e+37
ALG1L7P	0.373901	0.0185606	1.13425e-39	1.63637e+37	1.63638e+37
FAM101A	0.373901	0.00999956	2.69917e-39	3.70469e+36	3.70468e+36
RP11-166N17.3	0.373901	0.0501563	7.14679e-38	7.01801e+35	7.01802e+35
SEPT7P3	0.373901	0.0257024	9.13114e-38	2.81481e+35	2.81481e+35
RP1-63M2.6	0.373901	2.02194e-08	6.7963e-43	2.97302e+34	2.97506e+34
FKBP1C	0.373901	0.0302888	1.2159e-36	2.49106e+34	2.49106e+34
THSD1	0.122224	0.0127245	8.55907e-37	1.48667e+34	1.48667e+34
RP11-202I11.2	0.373901	0.0416214	6.36443e-36	6.53968e+33	6.53969e+33
RBMS2P1	0.373901	0.0125019	7.23842e-36	1.72716e+33	1.72716e+33
DDX11L5	0.373901	0.0144897	1.07952e-35	1.34224e+33	1.34224e+33
RP11-248J23.7	0.206848	0.136147	1.04459e-34	1.30336e+33	1.30335e+33
CICP19	0.373901	0.0104695	9.83418e-36	1.06461e+33	1.0646e+33
TRIM50	0.124879	0.0109656	1.05249e-35	1.04187e+33	1.04187e+33
AMN	0.373901	0.0199349	3.16019e-35	6.30813e+32	6.30813e+32
RP11-452D2.1	0.373901	0.0370984	7.63485e-35	4.85908e+32	4.85909e+32
RP5-1050D4.4	0.373901	0.027156	1.54781e-34	1.75448e+32	1.75448e+32
EIF4BP3	0.373901	0.00643516	9.20261e-35	6.99275e+31	6.99276e+31
RP11-101E7.2	0.373901	0.0255087	3.95903e-34	6.44317e+31	6.44317e+31
ANKRD20A8P	0.373901	0.00255098	4.11254e-35	6.20292e+31	6.20293e+31
RP11-177B4.1	0.11652	0.0404871	1.82038e-33	2.22411e+31	2.2241e+31
ANAPC1P1	0.373901	0.0085134	1.37135e-33	6.20805e+30	6.20804e+30
EIF4A1P2	0.185118	0.0336538	9.33768e-33	3.60408e+30	3.60409e+30
CTD-2521M24.8	0.373901	0.0247246	1.34635e-32	1.83641e+30	1.83642e+30
SZT2-AS1	0.124862	0.039067	7.84824e-32	4.97781e+29	4.9778e+29
AL022476.2	0.148309	0.0157021	7.11372e-31	2.2073e+28	2.2073e+28
RP11-342M3.5	0.373901	0.0288034	4.49929e-30	6.40177e+27	6.40177e+27
CNTNAP3B	0.373901	0.0002456	4.46032e-32	5.50633e+27	5.50633e+27
RP11-632F7.1	0.373901	0.0305421	5.66863e-30	5.38791e+27	5.38792e+27
RP11-190C22.9	0.373901	0.0264705	8.04059e-30	3.29211e+27	3.29211e+27
RSPH10B	0.373901	0.00590589	1.95934e-30	3.01422e+27	3.01422e+27
AC096582.8	0.373901	3.79977e-17	2.66247e-44	1.45264e+27	1.42716e+27
RP1-146I3.1	0.373901	0.0461396	3.19851e-29	1.44253e+27	1.44253e+27
CICP6	0.373901	2.96757e-08	2.07276e-35	1.4317e+27	1.4317e+27
AC060834.2	0.373901	4.11437e-10	2.99636e-37	1.37312e+27	1.37312e+27
TUBB8	0.373901	0.0257649	2.25681e-29	1.14165e+27	1.14165e+27
FLRT1	0.373901	0.0111815	1.61429e-29	6.92654e+26	6.92657e+26
RP5-1099D15.1	0.373901	0.0150901	3.0528e-29	4.94303e+26	4.94304e+26
RP3-425P12.4	0.1271	0.0205165	4.97523e-29	4.12372e+26	4.12373e+26
FOXH1	0.373901	0.00943306	2.3204e-29	4.06527e+26	4.06527e+26
SOX7	0.140408	0.00837592	3.27187e-29	2.55998e+26	2.55998e+26
RP1-20C7.6	0.282878	0.169745	7.12363e-28	2.38284e+26	2.38284e+26
CCDC175	0.373901	0.00966859	5.42285e-29	1.78294e+26	1.78294e+26
CTD-2545M3.6	0.373897	8.01276e-07	1.93403e-32	4.14304e+25	4.14304e+25
AP000320.7	0.123692	0.0541517	1.71771e-27	3.15256e+25	3.15255e+25
PGM5P1	0.373901	0.0338833	1.30728e-27	2.5919e+25	2.59189e+25
BCRP2	0.373901	0.00603898	2.41326e-28	2.50241e+25	2.50242e+25
RP3-423B22.5	0.116512	0.114345	1.80496e-26	6.33505e+24	6.33504e+24
SPATA22	0.373901	0.0109701	2.50525e-27	4.37886e+24	4.37884e+24
GS1-293C5.1	0.373901	0.150772	3.78218e-26	3.98637e+24	3.98638e+24
AC005062.2	0.373901	1.29332e-18	7.42688e-43	1.7425e+24	1.7414e+24
AC104451.2	0.373901	0.118408	6.86849e-26	1.72393e+24	1.72393e+24
RHCE	0.373901	0.00644771	4.40721e-27	1.46299e+24	1.46299e+24
RP11-141C7.4	0.00258894	0.124999	1.78124e-25	7.01753e+23	7.01753e+23
RP11-10A14.3	0.373901	0.034265	1.28093e-25	2.67501e+23	2.67501e+23
CTD-2302E22.2	0.373901	0.0821688	5.70844e-25	1.43943e+23	1.43943e+23
RP11-72M17.1	0.124862	0.0151963	1.39708e-25	1.08772e+23	1.08772e+23
RP11-446E24.4	0.373901	0.00705417	1.45487e-25	4.84867e+22	4.84866e+22
CTC-453G23.8	0.124862	0.0482471	1.30462e-24	3.69816e+22	3.69817e+22
RP11-685M7.5	0.373901	0.0492259	1.83739e-24	2.67912e+22	2.67912e+22
ZNF355P	0.373901	7.18716e-23	1.12104e-44	6.41116e+21	6.41115e+21
OR8G1	0.373901	0.0179872	5.08071e-24	3.54028e+21	3.54029e+21
KLHL2P1	0.373901	0.0254648	9.11202e-24	2.79464e+21	2.79464e+21
LA16c-360H6.3	0.373901	5.1609e-10	4.56841e-31	1.12969e+21	1.12969e+21
RP11-262H14.3	0.373901	0.0115742	1.14516e-23	1.01071e+21	1.01071e+21
RP11-111F16.2	0.373901	0.0546595	1.98462e-22	2.75415e+20	2.75415e+20
RP11-762H8.4	0.373901	6.27572e-24	2.52234e-44	2.48806e+20	2.48805e+20
RP11-345P4.6	0.314923	0.0996377	4.40214e-22	2.26339e+20	2.26339e+20
CTD-2562J15.4	0.373901	0.100677	4.59751e-22	2.18981e+20	2.18982e+20
RP13-996F3.3	0.373901	0.00442145	4.26001e-23	1.03789e+20	1.0379e+20
RP11-152F13.3	0.373901	0.00446169	4.29879e-23	1.03789e+20	1.03789e+20
AC005954.3	0.373901	0.0436752	5.23631e-22	8.34083e+19	8.34084e+19
RP11-658F2.3	0.373901	0.0535219	1.49019e-21	3.59163e+19	3.59162e+19
RP11-597D13.8	0.373901	0.0764195	3.6112e-21	2.11618e+19	2.11618e+19
OCIAD1-AS1	0.373901	1.08045e-11	5.97673e-31	1.80775e+19	1.80776e+19
AC159540.2	0.373901	0.0651237	4.04305e-21	1.61076e+19	1.61076e+19
FXYD6-FXYD2	0.373901	0.0339648	2.34762e-21	1.44678e+19	1.44678e+19
PCDHAC2	0.373901	0.00393061	2.74345e-22	1.43273e+19	1.43273e+19
P4HA2-AS1	0.373901	5.21983e-24	5.03066e-43	1.0376e+19	1.0376e+19
RP11-426L16.10	0.0807203	0.0370397	4.59672e-21	8.05786e+18	8.05785e+18
RP11-627J17.1	0.373901	1.55669e-10	2.39959e-29	6.48731e+18	6.48732e+18
ADIRF	0.165493	0.0999175	1.63467e-20	6.11239e+18	6.1124e+18
AP002884.3	0.373901	2.24293e-07	4.56175e-26	4.91682e+18	4.91682e+18
RP13-514E23.2	0.373901	0.0652389	1.71543e-20	3.80307e+18	3.80306e+18
RP5-906A24.2	0.373901	0.00190621	5.67453e-22	3.35923e+18	3.35924e+18
AC019221.4	0.0274593	0.106316	3.8059e-20	2.79344e+18	2.79345e+18
RP11-603B24.1	0.373901	7.34735e-10	3.05926e-28	2.40167e+18	2.40168e+18
ZNF833P	0.373901	0.00434688	1.81887e-21	2.38988e+18	2.38988e+18
HNRNPA3P6	0.373901	0.0129672	7.42617e-21	1.74615e+18	1.74615e+18
CICP4	0.373901	4.59212e-07	4.09645e-25	1.121e+18	1.121e+18
CTD-2184D3.6	0.373901	0.116558	1.38053e-19	8.44298e+17	8.44299e+17
RP11-521C20.3	0.124862	0.0592361	1.10098e-19	5.38032e+17	5.38031e+17
RP11-843B15.2	0.373901	3.42015e-18	1.83768e-35	1.86112e+17	1.86112e+17
CTD-2245F17.6	0.373901	1.15624e-22	6.89735e-40	1.67636e+17	1.67635e+17
ZNF727	0.11652	0.0181095	1.60501e-19	1.12831e+17	1.12831e+17
PRR5-ARHGAP8	0.356674	0.00424344	4.07569e-20	1.04116e+17	1.04116e+17
RP11-480I12.7	0.373901	0.00634146	7.35629e-20	8.62046e+16	8.62046e+16
CTD-3193K9.3	0.373901	0.0161621	2.18745e-19	7.38857e+16	7.38856e+16
PCDHGA8	0.373901	0.00576979	1.75997e-19	3.27836e+16	3.27835e+16
LA16c-349E10.1	0.373901	0.0116907	3.6581e-19	3.19584e+16	3.19584e+16
DPY19L2P1	0.373901	0.00343089	1.10516e-19	3.10444e+16	3.10443e+16
ZNF962P	0.373901	6.14801e-28	2.94273e-44	2.12292e+16	2.08922e+16
AC104134.2	0.373901	0.0141038	6.78562e-19	2.07848e+16	2.07848e+16
RP11-24C3.2	0.373898	0.0149261	9.3587e-19	1.59489e+16	1.59489e+16
RPS6P16	0.373901	0.0257297	1.78387e-18	1.44236e+16	1.44235e+16
AC010646.3	0.373901	1.53461e-16	1.10481e-32	1.38902e+16	1.38903e+16
RP11-302M6.4	0.373901	0.000895782	7.45843e-20	1.20103e+16	1.20103e+16
SNX18P8	0.373901	0.0132958	1.38495e-18	9.6002e+15	9.6002e+15
RP5-930J4.4	0.373901	0.0496726	6.94746e-18	7.14975e+15	7.14975e+15
HLA-AS1	0.124862	0.0485041	7.13177e-18	6.80114e+15	6.80113e+15
AP000525.10	0.373901	0.0088316	1.36123e-18	6.48795e+15	6.48796e+15
RPS26P3	0.131508	0.0664853	1.63296e-17	4.07146e+15	4.07146e+15
POM121L9P	0.373901	0.0028652	7.43159e-19	3.85543e+15	3.85543e+15
AL358113.1	0.373901	0.000343978	1.0958e-19	3.13906e+15	3.13906e+15
RP1-67K17.3	0.373901	7.01026e-12	4.03137e-27	1.73893e+15	1.73893e+15
AC005522.7	0.373901	0.0324912	5.6481e-17	575260000000000	5.75259e+14
AC007098.1	0.373901	1.19547e-22	3.78129e-37	316155000000000	3.16154e+14
NAV2-AS1	0.373901	3.0546e-13	1.22072e-27	250231000000000	250229372829150
RP11-135A24.4	0.373901	0.0303409	1.39176e-16	218004000000000	2.18004e+14
CCDC152	0.106325	0.0347774	1.81464e-16	191649000000000	1.91649e+14
TUBB7P	0.373901	0.012706	8.19037e-17	155134000000000	1.55133e+14
CNIH2	0.11652	0.0146959	9.47603e-17	155085000000000	1.55085e+14
RP11-304L19.4	0.373901	7.76174e-23	6.26858e-37	123820000000000	1.2382e+14
RP11-304M2.6	0.373901	1.18471e-30	1.12104e-44	105680000000000	1.0568e+14
AC114755.7	0.373901	0.0172769	2.63472e-16	65573800000000	6.5574e+13
RP11-166O4.1	0.373901	4.83688e-23	8.32358e-37	58110500000000	5.81106e+13
AC100830.4	0.124796	0.0492962	1.13163e-15	43562100000000	4.35621e+13
AC010761.10	0.373901	1.26559e-13	3.07457e-27	41163000000000	4.11632e+13
RP11-582J16.3	0.373901	1.6178e-30	5.32493e-44	30381600000000	3.03816e+13
KCNMB3P1	0.373901	0.0821311	3.08375e-15	26633500000000	2.66335e+13
RP11-165E7.1	0.373901	7.77575e-21	4.26677e-34	18224000000000	1.8224e+13
RP11-517A5.6	0.373901	0.0397798	3.15395e-15	12612700000000	1.26127e+13
RP11-719K4.7	0.373901	0.0389263	3.15395e-15	12342100000000	1.23421e+13
XXbac-BPG299F13.14	0.373901	0.112237	1.6047e-14	6994260000000	6.99427e+12
RP11-860B13.3	0.373901	0.00171621	2.54142e-16	6752930000000	6.75296e+12
RP11-567L7.5	0.373901	2.88954e-22	4.41143e-35	6550130000000	6.55012e+12
CASK-AS1	0.373901	0.0304608	4.8272e-15	6310230000000	6.31024e+12
ZNF32-AS1	0.373901	0.147951	2.90244e-14	5097480000000	5.09747e+12
RP11-15H20.7	0.371944	3.15792e-15	7.65652e-28	4124490000000	4.12448e+12
RPS26P31	0.373901	0.195174	5.40533e-14	3610760000000	3.61077e+12
ANKRD20A7P	0.366973	1.88904e-20	6.20039e-33	3046650000000	3.04665e+12
RP11-307N16.6	0.373901	0.0113066	4.39351e-15	2573480000000	2.57348e+12
RP11-391M20.1	0.373901	6.00813e-11	2.45193e-23	2450370000000	2.45037e+12
GGT2	0.373901	0.0117159	5.10506e-15	2294950000000	2.29496e+12
RP11-152F13.10	0.373888	0.0435722	2.17321e-14	2004970000000	2.00497e+12
BGLAP	0.0834876	0.0666035	4.4934e-14	1482250000000	1.48225e+12
UNC5D	0.11652	0.00281119	2.06828e-15	1359190000000	1.35919e+12
RP11-443B7.2	0.373901	4.3554e-11	3.34622e-23	1301590000000	1.30159e+12
RP11-706O15.7	0.373901	0.0155442	1.42656e-14	1089630000000	1.08963e+12
CTC-429C10.2	0.373901	4.72899e-28	4.65794e-40	1015250000000	1.01525e+12
RP11-379K17.9	0.373901	0.0221361	2.35732e-14	939038000000	9.39037e+11
AC136297.1	0.373901	9.95787e-13	1.06528e-24	934763000000	9.34766e+11
DPH3P1	0.373901	2.27058e-05	2.80094e-17	810649000000	8.10649e+11
RP11-507M3.1	0.373901	0.0120251	1.5846e-14	758873000000	7.58873e+11
AC005838.2	0.373901	2.81158e-26	5.43097e-38	517694000000	5.17694e+11
ADAM21P1	0.373901	0.0067881	1.67294e-14	405758000000	4.05759e+11
RPL36P4	0.373901	0.0296774	8.58741e-14	345592000000	3.45592e+11
EIF3FP1	0.373901	4.88376e-25	1.41591e-36	344919000000	3.4492e+11
HM13-AS1	0.373901	4.21789e-13	1.27474e-24	330884000000	3.30882e+11
RP1-4G17.5	0.373901	4.70967e-10	1.51068e-21	311759000000	3.11758e+11
RP13-608F4.1	0.373798	4.0973e-16	1.64623e-27	248890000000	2.4889e+11
AC073464.4	0.373901	3.0821e-33	1.68156e-44	178334000000	1.83288e+11
TP53TG3C	0.373901	1.01789e-09	7.68229e-21	132499000000	1.32498e+11
PMS2P11	0.373901	7.5755e-20	8.92549e-31	84874900000	8.48749e+10
RP11-656D10.5	0.373901	3.21617e-16	5.3277e-27	60366900000	6.0367e+10
AC007193.8	0.373901	5.82462e-24	9.75324e-35	59719900000	5.97198e+10
AP000758.1	0.373901	0.044137	9.16411e-13	48162900000	4.81629e+10
CTC-435M10.6	0.373901	0.138511	3.02538e-12	45783000000	4.5783e+10
SNORA62	0.373901	0.0152366	3.64779e-13	41769400000	4.17694e+10
AC004951.5	0.373901	0.0213365	6.04759e-13	35281100000	3.5281e+10
RP11-104H15.10	0.373901	3.0395e-08	9.63047e-19	31561300000	3.15613e+10
RP11-77K12.1	0.122537	0.0643424	2.0513e-12	31366700000	3.13666e+10
RP13-638C3.4	0.373901	0.0195303	6.82402e-13	28620000000	2.86199e+10
CTD-2235H24.2	0.22286	0.1259	5.34594e-12	23550600000	2.35506e+10
ACSL6	0.373901	0.00282805	1.21612e-13	23254600000	2.32547e+10
CYP4F25P	0.373901	1.45046e-13	6.55952e-24	22112400000	2.21123e+10
RP11-475I24.1	0.373901	0.0198808	9.18751e-13	21638900000	2.16389e+10
AC104532.3	0.373901	4.7758e-24	2.21058e-34	21604300000	2.16043e+10
AC040160.1	0.373901	0.0131888	6.99357e-13	18858500000	1.88585e+10
GS1-184P14.2	0.373901	0.0997599	5.59253e-12	17838100000	1.78381e+10
AF196970.3	0.373901	1.54772e-05	9.82706e-16	15749600000	1.57496e+10
RP11-510N19.5	0.373901	5.74681e-11	3.91334e-21	14685200000	1.46852e+10
PPIAL4C	0.373901	0.00937486	1.02188e-12	9174110000	9.17413e+09
RP1-212P9.2	0.373901	0.00897956	1.20479e-12	7453200000	7.45322e+09
RP11-290L1.2	0.373901	0.0149173	2.88438e-12	5171730000	5.17175e+09
RP11-338C15.5	0.373901	0.0060131	1.25779e-12	4780680000	4.78069e+09
ADAM20P1	0.373901	0.0194048	4.24377e-12	4572540000	4.57254e+09
HIST3H2BA	0.373901	8.15305e-13	2.26244e-22	3603660000	3.60365e+09
BMS1P10	0.156715	0.0416042	1.26881e-11	3278990000	3.27899e+09
RP11-74E24.2	0.373901	0.00362564	1.22402e-12	2962070000	2.96208e+09
RP11-193F5.4	0.330831	5.87773e-25	2.2574e-34	2603760000	2.60376e+09
AC002310.7	0.373901	0.0156102	6.14143e-12	2541780000	2.54179e+09
RP11-728K20.1	0.372479	0.0107898	4.31555e-12	2500210000	2.50021e+09
AC002398.13	0.373901	0.206818	8.43023e-11	2453290000	2.45329e+09
MDC1-AS1	0.373901	0.00279322	1.64822e-12	1694690000	1.69469e+09
CTRB1	0.373901	0.0228751	1.35984e-11	1682190000	1.68219e+09
RP11-463J10.3	0.373901	0.0640512	3.84869e-11	1664240000	1.66423e+09
MIR497HG	0.373901	0.0116136	8.7077e-12	1333710000	1.33372e+09
RP11-227G15.3	0.373898	0.138774	1.32055e-10	1050880000	1.05088e+09
RP4-735C1.4	0.373901	9.35271e-23	9.04762e-32	1033720000	1.03372e+09
RP11-728F11.3	0.151656	0.0560551	5.8908e-11	951569000	9.5157e+08
RP11-372E1.6	0.373901	5.73755e-13	7.46239e-22	768861000	7.68862e+08
RP11-127L20.5	0.373901	4.02686e-33	5.49309e-42	733015000	7.33077e+08
OR7E149P	0.185118	0.0215045	4.12745e-11	521011000	5.21012e+08
RP13-266I11.1	0.373901	1.26412e-33	2.66387e-42	474458000	4.74543e+08
RP11-498C9.13	0.373901	0.0219766	5.38418e-11	408170000	4.0817e+08
RP5-1113E3.3	0.373901	1.25648e-10	3.82447e-19	328538000	3.28537e+08
RP11-552F3.13	0.373901	3.22947e-22	1.14845e-30	281202000	2.81202e+08
CTC-398G3.6	0.373901	0.018027	6.61337e-11	272584000	2.72584e+08
RP11-1252D15.1	0.373901	5.37191e-33	2.10377e-41	255347000	2.55347e+08
CTD-2240H23.2	0.373901	0.0264764	1.03835e-10	254986000	2.54985e+08
AC004019.18	0.215448	0.0126817	5.16092e-11	245726000	2.45726e+08
RP11-96C23.15	0.373901	1.17416e-26	7.03844e-35	166821000	1.66821e+08
ANKRD20A1	0.00393326	0.0797091	6.2058e-10	128443000	1.28443e+08
FAM115D	0.334693	2.32259e-06	1.84824e-14	125665000	1.25665e+08
AC005484.5	0.373901	0.0048041	4.95617e-11	96931600	9.69317e+07
CTD-2224J9.4	0.373901	8.29403e-26	1.02682e-33	80774100	8.07739e+07
DDX11L1	0.373901	0.000361737	5.54201e-12	65271800	6.52718e+07
RP11-1084J3.3	0.224118	0.077388	1.8171e-09	42588900	4.25887e+07
AL109927.1	0.373901	2.38387e-05	6.93533e-13	34372800	3.43728e+07
PSPC1P1	0.373901	9.48714e-15	3.18608e-22	29776800	2.97768e+07
CTC-559E9.4	0.373901	0.028673	1.09516e-09	26181600	2.61816e+07
RP5-1172N10.4	0.373652	2.74825e-17	1.05472e-24	26056600	2.60567e+07
CTB-31O20.6	0.373901	0.013704	5.40596e-10	25349900	2.53498e+07
RP11-49I4.3	0.373901	2.96631e-11	1.22163e-18	24281500	2.42816e+07
LGALS9B	0.373901	0.000920624	3.82559e-11	24064900	2.40649e+07
CTC-471J1.8	0.177039	0.0803865	3.34988e-09	23996800	2.39968e+07
RP11-656E20.5	0.373901	0.000117631	5.24363e-12	22433100	2.24331e+07
RP11-135L13.4	0.373895	0.00945026	4.82961e-10	19567300	1.95673e+07
HIST2H2BA	0.373901	5.73949e-35	3.40516e-42	16855300	1.68553e+07
CT45A1	0.373901	0.0225554	1.35801e-09	16609200	1.66092e+07
MGC2752	0.373901	1.01175e-05	6.1729e-13	16390200	1.63902e+07
RP11-254F7.3	0.373901	0.089589	6.59047e-09	13593700	1.35937e+07
CTB-33G10.11	0.373901	3.78099e-22	2.79939e-29	13506500	1.35065e+07
RP11-138C9.1	0.373901	0.0435226	3.24678e-09	13404900	1.34049e+07
RP11-24J19.1	0.373901	0.0735426	5.69528e-09	12912900	1.29129e+07
RP4-583P15.10	0.373901	0.149479	1.25829e-08	11879500	1.18795e+07
RP13-672B3.2	0.3739	1.69332e-24	1.50776e-31	11230700	1.12307e+07
MIR3615	0.373901	6.84052e-38	8.40779e-45	8614510	8.13593e+06
AC015936.3	0.373901	0.0659195	8.61595e-09	7650860	7.65087e+06
AL359736.1	0.373901	1.99512e-08	3.0885e-15	6459850	6.45983e+06
RP11-139J15.7	0.373901	0.0546382	8.9012e-09	6138290	6.1383e+06
USP41	0.373901	0.0140019	2.45491e-09	5703640	5.70363e+06
RP4-816N1.7	0.373901	1.9335e-14	3.99726e-21	4837060	4.83706e+06
RP11-112J3.15	0.373901	1.01089e-19	2.17018e-26	4658060	4.65809e+06
CTD-2207O23.11	0.373901	2.63702e-36	5.67526e-43	4642690	4.64652e+06
UPK3BP1	0.373901	3.53072e-35	7.63427e-42	4624550	4.62483e+06
RP11-345J4.6	0.373901	2.49761e-26	5.81174e-33	4297540	4.29753e+06
CTD-2531D15.5	0.373901	3.96543e-06	9.42746e-13	4206260	4.20625e+06
RP4-798A10.4	0.373901	9.17264e-20	2.38846e-26	3840400	3.8404e+06
PGA3	0.373901	0.00311261	1.15975e-09	2683870	2.68386e+06
AL021707.1	0.373901	0.152724	7.31163e-08	2088780	2.08878e+06
AL590714.1	0.373901	0.127213	7.69127e-08	1653990	1.65399e+06
CTC-512J12.4	0.373901	5.22242e-05	3.50235e-11	1491120	1.49112e+06
AL136218.1	0.37018	7.41448e-11	6.08385e-17	1218710	1.21872e+06
OR7E125P	0.373901	4.83813e-23	4.37672e-29	1105430	1.10542e+06
OR7E154P	0.373901	5.57518e-25	5.04347e-31	1105430	1.10543e+06
OR7E83P	0.373901	6.07326e-26	5.49405e-32	1105420	1.10542e+06
OR7E161P	0.373901	2.4499e-24	2.21625e-30	1105420	1.10543e+06
PGA5	0.373901	0.00213565	2.0049e-09	1065220	1.06522e+06
AL121963.1	0.130873	0.0888776	9.47423e-08	938098	938098
Z98256.1	0.373901	0.0630145	7.25829e-08	868172	868173
AL121761.2	0.373902	0.0383295	4.77696e-08	802382	802383
CTB-54O9.9	0.373868	7.95629e-11	1.01039e-16	787446	787447
RPS12P28	0.373902	1.71275e-08	2.35941e-14	725924	725923
RP13-401N8.3	0.130602	0.3231	4.66671e-07	692351	692351
AF196779.12	0.373902	8.19021e-05	1.2352e-10	663069	663068
RP11-944L7.5	0.373902	2.68419e-10	4.98784e-16	538147	538147
RP11-305M3.2	0.373902	2.66079e-15	4.98535e-21	533721	533722
GS1-259H13.2	0.118936	0.0453094	9.46772e-08	478567	478567
AL590710.1	0.373672	0.0019027	4.03677e-09	471342	471342
RPL21P119	0.373902	0.05926	1.29017e-07	459320	459319
RP11-335G20.7	0.373902	0.000100047	2.28711e-10	437441	437439
CTB-134H23.2	0.373902	0.0157032	4.72474e-08	332361	332361
RP4-734P14.4	0.116591	0.0882435	2.77173e-07	318369	318370
RLIMP2	0.373902	1.97248e-08	6.34584e-14	310831	310830
TMED10P1	0.373902	0.00798719	2.71056e-08	294670	294669
SMURF2P1	0.373903	0.0600761	2.2543e-07	266495	266496
CT45A6	0.373903	0.0019027	7.29023e-09	260993	260993
RP11-872D17.4	0.373903	3.88462e-33	1.51708e-38	256059	256059
RP11-216L13.17	0.373903	0.023138	1.08507e-07	213241	213240
RP11-291L22.4	0.373904	7.77171e-14	4.86932e-19	159606	159606
CTC-273B12.8	0.373904	0.00388857	2.49588e-08	155799	155800
RP1-317E23.7	0.373904	0.00821355	5.44141e-08	150945	150945
AC008948.1	0.283654	0.0550005	3.73199e-07	147376	147376
RP11-351M8.2	0.373857	0.0229699	1.64805e-07	139376	139376
CSPG4P9	0.116589	0.00154414	1.1369e-08	135820	135820
RP11-613M10.9	0.373903	0.0214663	1.60219e-07	133981	133981
AC013268.2	0.373905	0.00931407	8.24394e-08	112981	112981
AC108938.2	0.373905	0.000755873	6.69028e-09	112981	112981
FAM35EP	0.373905	2.23524e-14	1.98351e-19	112691	112691
IFNA1	0.373898	0.0397959	3.69564e-07	107683	107683
CSPG4P10	0.11659	0.00155117	1.58757e-08	97706.9	97707.2
ZIM2	0.373905	0.000139657	1.46069e-09	95610.2	95610.3
AP006222.1	0.178985	0.175232	2.11588e-06	82817.4	82817.6
RP11-259G18.3	0.373906	8.84577e-21	1.12538e-25	78602.9	78602.5
CT45A4	0.373907	0.0014664	1.97676e-08	74182	74182
RP5-828H9.1	0.373907	0.00637301	9.05639e-08	70370.3	70370.3
CTD-2544N14.3	0.373907	0.0241343	3.44433e-07	70069.6	70069.7
CTD-2529P6.3	0.373907	1.05405e-30	1.57905e-35	66752.2	66752.2
MRAP	0.373908	7.64918e-37	1.17751e-41	64963.1	64960.6
RP11-152F13.7	0.373908	0.00912582	1.52004e-07	60036.6	60036.7
RP11-340I6.6	0.373902	2.15663e-26	4.29883e-31	50167.8	50167.8
RP11-114H24.6	0.373911	2.89015e-24	6.50168e-29	44452.3	44452.4
RP11-101E3.5	0.373911	8.62741e-12	1.99561e-16	43231.9	43231.9
CSPG4P8	0.116594	0.00156934	3.75226e-08	41824	41823.9
AC003006.7	0.37391	0.0312499	7.47687e-07	41795.5	41795.4
CTC-326K19.6	0.373911	5.76949e-13	1.38343e-17	41704.3	41704.2
RP11-1100L3.8	0.373911	0.00606631	1.48117e-07	40956.3	40956.2
SLC25A52	0.373912	2.34498e-33	6.22491e-38	37670.8	37670.9
RP3-467K16.2	0.373912	7.44154e-12	1.99308e-16	37336.9	37336.9
AC110615.1	0.373913	6.99712e-30	2.02204e-34	34604.2	34604.3
AL162407.1	0.373353	9.879e-09	2.95548e-13	33426.1	33426
RP11-265N6.1	0.349246	0.492732	1.50876e-05	32658	32658.1
RP11-783K16.10	0.373915	9.9261e-26	3.13813e-30	31630.6	31630.6
AF129408.17	0.373921	0.0269618	1.25773e-06	21436.9	21436.9
RP11-1379J22.5	0.254362	0.108746	5.19942e-06	20915	20915
BRD2-IT1	0.21968	0.0903341	4.34182e-06	20805.6	20805.6
AC010170.1	0.373923	4.18432e-30	2.13259e-34	19620.8	19620.8
AC138035.1	0.373928	1.60819e-07	1.00117e-11	16063	16063.1
RP4-594I10.3	0.373928	0.0402899	2.51255e-06	16035.4	16035.5
OR7E84P	0.373928	9.5367e-34	6.0238e-38	15831.7	15831.7
ALX3	0.373928	1.23531e-14	7.92099e-19	15595.4	15595.4
VCAN-AS1	0.373929	0.00515512	3.39591e-07	15180.4	15180.4
PCDHA10	0.373931	2.34437e-15	1.61919e-19	14478.6	14478.7
RP4-714D9.2	0.373934	5.67261e-18	4.33826e-22	13075.8	13075.8
AC100791.1	0.373935	2.08945e-39	1.63952e-43	12780.7	12744.3
ABO	0.373909	0.0018327	1.80704e-07	10142	10142
RPL21P39	0.373948	5.63579e-26	6.17818e-30	9122.09	9122.09
RP11-60I3.4	0.373951	8.41043e-40	9.66896e-44	8656.56	8698.38
DUXAP8	0.373951	0.0029504	3.5766e-07	8249.15	8249.18
RP11-434D12.1	0.370433	0.0146097	1.83844e-06	7946.79	7946.79
AC114546.1	0.373957	1.85187e-06	2.42122e-10	7648.49	7648.5
LINC00266-3	0.373959	8.07367e-09	1.08657e-12	7430.4	7430.42
AF127577.10	0.37396	0.198257	2.71598e-05	7299.67	7299.65
RP11-346C20.4	0.199451	0.117531	1.61799e-05	7264.03	7264.01
CTD-2510F5.6	0.373834	1.06152e-09	1.66981e-13	6357.13	6357.13
CORT	0.373975	2.41239e-12	4.15652e-16	5803.87	5803.87
RP11-253M7.1	0.373978	0.013955	2.48789e-06	5609.17	5609.17
AP001421.1	0.373985	3.16899e-09	6.19206e-13	5117.83	5117.83
CTD-2008A1.1	0.373988	1.12787e-10	2.27586e-14	4955.81	4955.8
RP3-509I19.1	0.373989	3.7729e-05	7.74272e-09	4872.83	4872.84
FAM27C	0.373989	1.87915e-19	3.85941e-23	4869.02	4869.01
GGTLC2	0.373998	1.28264e-19	2.90263e-23	4418.89	4418.89
RP11-96C23.14	0.0014725	0.0606746	1.4353e-05	4227.29	4227.31
RP11-497H16.4	0.157856	0.192692	5.28016e-05	3649.35	3649.36
RP11-264B17.5	0.374032	1.53779e-14	4.69487e-18	3275.48	3275.47
CLDN22	0.374036	0.000153119	4.82307e-08	3174.71	3174.72
CTD-3105H18.16	0.373909	0.0380932	1.20508e-05	3161.05	3161.05
MINOS1-NBL1	0.116984	0.0437316	1.44011e-05	3036.69	3036.68
U91328.21	0.374047	3.80885e-22	1.29201e-25	2947.99	2948
RP11-113K21.4	0.374051	5.79468e-24	2.02939e-27	2855.37	2855.38
RP11-2C24.4	0.16579	0.0597344	2.13035e-05	2803.98	2803.97
RP11-111F5.2	0.374066	4.97792e-10	1.912e-13	2603.51	2603.51
RP11-58E21.7	0.374072	0.0217613	8.66718e-06	2510.77	2510.77
IL21R-AS1	0.374087	6.14364e-17	2.6582e-20	2311.21	2311.2
C17orf100	0.12757	0.096732	4.81104e-05	2010.63	2010.63
RP4-669L17.1	0.142886	0.20781	0.000108136	1921.74	1921.75
AC007383.4	0.374144	1.02088e-13	5.77354e-17	1768.2	1768.2
RNA5S2	0.294517	0.299428	0.000187854	1593.94	1593.94
RP11-20G6.3	0.368914	1.6035e-09	1.07121e-12	1496.91	1496.91
C17orf61-PLSCR3	0.374002	0.0233294	1.64227e-05	1420.56	1420.56
AC025263.3	0.374232	2.51702e-20	1.93809e-23	1298.71	1298.71
CTA-363E6.7	0.374236	0.239809	0.000187219	1280.9	1280.9
BANF1P3	0.374266	2.56105e-24	2.17594e-27	1176.99	1176.99
CICP5	0.374267	4.92031e-29	4.19535e-32	1172.8	1172.8
RP11-248C1.3	0.143314	0.0247372	2.20621e-05	1121.25	1121.25
RP11-195E2.1	0.255905	0.132752	0.000134972	983.553	983.552
CYP21A1P	0.374362	0.00589576	6.32256e-06	932.496	932.496
RP11-691N7.6	0.374374	2.41442e-08	2.65958e-11	907.82	907.82
AP001062.8	0.374382	2.32889e-06	2.60409e-09	894.318	894.32
RP11-801F7.1	0.364219	0.0837302	9.93672e-05	842.635	842.634
AC010761.9	0.374423	0.0844749	0.000102559	823.673	823.671
RP11-34P13.14	0.197682	0.380295	0.000520871	730.115	730.114
RP11-545M17.1	0.374497	0.0232411	3.2247e-05	720.722	720.721
C6orf47-AS1	0.244883	0.0213263	2.97393e-05	717.109	717.108
RNA5S16	0.201482	0.449375	0.000629703	713.63	713.63
RP11-1167A19.2	0.374575	0.0293198	4.5984e-05	637.609	637.609
RP11-144G6.4	0.374654	5.25828e-32	9.2064e-35	571.155	571.155
RP1-66C13.3	0.374695	6.84616e-38	1.26441e-40	541.455	541.451
RP11-566K11.7	0.117026	0.0543777	0.000102802	528.956	528.956
PFN1P5	0.374767	0.125569	0.000252726	496.858	496.858
RP11-129K12.3	0.3748	2.42572e-18	5.07065e-21	478.385	478.384
AC009892.10	0.374807	1.0623e-13	2.23721e-16	474.835	474.832
RP11-495P10.10	0.372953	0.00754646	1.63539e-05	461.446	461.447
RNA5S13	0.361337	5.54163	0.0125393	441.941	441.941
RP11-1198D22.1	0.101613	0.143253	0.000434542	329.664	329.664
AP001362.1	0.375278	0.0815412	0.000260759	312.707	312.707
RP11-497H16.5	0.223524	0.159434	0.000515677	309.173	309.174
AC040173.1	0.373249	0.00662768	2.35908e-05	280.943	280.943
RP11-57H12.6	0.355229	8.98177e-11	3.33779e-13	269.093	269.093
AC006014.7	0.375526	0.0560184	0.000211244	265.183	265.183
RP11-770G2.5	0.375544	0.0247292	9.42991e-05	262.242	262.242
CTB-5E10.3	0.375848	0.159597	0.000720471	221.517	221.518
RP13-436F16.1	0.376414	3.15827e-15	1.8378e-17	171.851	171.851
RP11-338K17.8	0.37652	1.69702e-09	1.0291e-11	164.904	164.903
LA16c-306E5.3	0.271504	1.50295e-05	9.3054e-08	161.514	161.514
AL035252.1	0.376705	2.17744e-14	1.41277e-16	154.126	154.126
RP11-447L10.1	0.376525	0.0421744	0.000279815	150.722	150.722
AC069287.1	0.377017	3.98095e-16	2.86949e-18	138.734	138.734
BMS1P7	0.359118	4.39715e-07	3.45231e-09	127.368	127.368
KRT17	0.37741	5.9385e-10	4.81485e-12	123.337	123.337
RP11-798G7.4	0.37747	4.91376e-27	4.05165e-29	121.278	121.278
RP11-995C19.2	0.37747	4.91376e-27	4.05165e-29	121.278	121.278
SBP1	0.377798	0.0967321	0.00087024	111.156	111.156
PNMA6D	0.377605	0.0518337	0.000481334	107.688	107.688
PCDHA5	0.378081	2.28171e-17	2.20008e-19	103.71	103.71
CTB-96E2.7	0.378128	0.000177259	1.72819e-06	102.569	102.569
RP11-248G5.8	0.308531	1.3433e-05	1.35233e-07	99.3322	99.3323
RP4-693M11.3	0.378395	0.135466	0.0014035	96.5195	96.5201
RP11-56G10.2	0.378407	0.112589	0.00116949	96.2719	96.2719
GFOD1-AS1	0.378441	4.26021e-22	4.45874e-24	95.5474	95.5474
AL590762.1	0.378574	3.81163e-21	4.10444e-23	92.8659	92.866
AMY2A	0.378753	3.15466e-31	3.52561e-33	89.4785	89.4784
RP11-326A19.5	0.378809	1.7184	0.0194237	88.4694	88.4692
RP11-632K20.8	0.373179	9.86804e-18	1.15314e-19	85.5752	85.5754
RPL23AP4	0.305347	0.0124851	0.000157177	79.4334	79.4334
RAB42P1	0.379562	3.33087e-36	4.36826e-38	76.2515	76.2516
MIA	0.182815	0.0478762	0.000700691	68.3271	68.3271
RNA5S14	0.380277	0.72583	0.0106704	68.0225	68.0228
RNA5S6	0.196081	0.0486163	0.000715392	67.9576	67.9576
AC021593.1	0.377491	0.0370179	0.000553509	66.8786	66.8786
CICP7	0.380815	0.00312057	4.94697e-05	63.0804	63.0804
RP11-475I24.8	0.380972	0.00814528	0.000132017	61.6986	61.6987
RP11-264M12.2	0.381467	3.36403e-11	5.82703e-13	57.7314	57.7315
AL021977.1	0.381518	1.04437e-27	1.82116e-29	57.3464	57.3464
GRIA2	0.357283	0.08751	0.00161096	54.3217	54.3216
RP11-219A15.1	0.293362	0.0107308	0.000210541	50.9676	50.9677
RP11-510M2.2	0.184696	0.0177516	0.000368957	48.1128	48.1129
AC090425.1	0.311161	0.025288	0.000551993	45.8122	45.8122
CTC-454I21.3	0.383689	0.0580098	0.00130346	44.5046	44.5045
AC006538.4	0.380365	0.0974606	0.00231452	42.1083	42.1083
CT45A2	0.384624	0.0293778	0.000716255	41.0158	41.0158
UNC93B5	0.384699	7.81237e-30	1.91782e-31	40.7356	40.7357
ATP2C2	0.385059	0.00439819	0.000111482	39.4521	39.452
RP11-1114A5.5	0.385082	0.0830081	0.00210823	39.3734	39.3734
CTD-2561B21.7	0.385155	0.0609344	0.00155737	39.1264	39.1265
RP11-298P3.4	0.37121	0.0872266	0.00235207	37.0851	37.085
AL772307.1	0.386484	7.92757e-15	2.25901e-16	35.0931	35.0931
PDZK1P2	0.387288	0.00725392	0.000219539	33.0416	33.0416
RP11-281O15.7	0.387297	0.0798901	0.00241947	33.0197	33.0197
RP11-344E13.3	0.387417	1.76481e-32	5.39088e-34	32.7369	32.737
SLC25A1P5	0.387419	0.0592191	0.00180922	32.7319	32.7318
NR2F1	0.387443	0.112025	0.00342861	32.6737	32.6736
RNA5S11	0.322892	0.365293	0.0115666	31.5818	31.5817
GOLGA6L10	0.388273	3.34873e-12	1.08577e-13	30.842	30.842
RP4-669L17.2	0.38852	0.0337588	0.00111281	30.3366	30.3365
CTC-273B12.7	0.386736	8.19445e-14	2.70648e-15	30.2772	30.2771
RNF103-CHMP3	0.382466	0.0452704	0.00152157	29.7524	29.7524
RP11-974F13.5	0.389036	0.0568167	0.00197271	28.8014	28.8013
RP11-345J4.3	0.12203	0.0874914	0.00307381	28.4635	28.4635
RP11-223P11.3	0.389604	0.00590631	0.000208647	28.3076	28.3077
AC139099.5	0.390368	0.00816641	0.000302048	27.0367	27.0368
RP11-529H20.5	0.168236	0.157682	0.00599875	26.2858	26.2858
CTD-2659N19.2	0.390882	0.0355071	0.00135276	26.2479	26.2479
PMS2P10	0.0358671	0.230412	0.00938301	24.5563	24.5563
CTB-13L3.1	0.392227	4.3922e-40	1.80081e-41	24.3895	24.3901
TMEM185AP1	0.393972	3.22283e-05	1.48618e-06	21.6854	21.6853
RP11-173P15.5	0.396696	0.108537	0.00548521	19.7873	19.7872
RP11-458D21.6	0.357636	0.471856	0.0244416	19.3054	19.3054
RNA5S10	0.0559552	0.205366	0.0107561	19.093	19.093
NFIB	0.313905	0.078183	0.00411218	19.0126	19.0125
AP000304.12	0.397934	0.000182413	9.69525e-06	18.8147	18.8147
LRP5	0.0182308	0.0408142	0.00219673	18.5795	18.5795
PLP1	0.398343	0.0438769	0.00236979	18.5151	18.5151
PPP2R2B	0.361923	0.0436386	0.00236551	18.4479	18.4479
RP11-661A12.9	0.399189	9.74499e-05	5.43636e-06	17.9256	17.9256
RP11-362K14.6	0.254458	0.17506	0.0108307	16.1633	16.1633
AC016629.7	0.402714	6.19431e-10	3.91e-11	15.8422	15.8422
AC004917.1	0.403106	0.00473707	0.000302997	15.634	15.634
AP000350.10	0.0255419	0.0331701	0.00218626	15.1721	15.1721
MLK7-AS1	0.40424	0.0741392	0.00491324	15.0897	15.0897
RP4-539M6.19	0.403288	0.0339214	0.00225504	15.0425	15.0425
PPP1R42	0.404602	2.75383e-41	1.84551e-42	14.922	14.9218
RPH3A	0.0211794	0.019421	0.00130437	14.8892	14.8892
RNA5S15	0.40476	0.15139	0.0102285	14.8008	14.8008
RP11-856F16.2	0.405238	2.92755e-09	2.00008e-10	14.6372	14.6372
AC010335.1	0.406555	9.38066e-06	6.66556e-07	14.0733	14.0733
LRRN1	0.196203	0.0473267	0.00337795	14.0105	14.0105
AC104809.4	0.137222	0.0875737	0.0066733	13.123	13.123
SOX2	0.409266	0.0750588	0.00574305	13.0695	13.0695
UNC93B8	0.409681	6.05304e-24	4.68223e-25	12.9277	12.9277
ST8SIA6	0.00368703	0.0695942	0.0054829	12.693	12.693
NANOGP4	0.0253451	0.187944	0.0148309	12.6724	12.6725
Z84812.4	0.0517241	0.364642	0.0290872	12.5362	12.5362
RP11-876N24.1	0.0931272	0.149296	0.0124062	12.034	12.034
RP11-667K14.4	0.414104	0.766243	0.066281	11.5605	11.5605
RP11-758P17.3	0.415012	6.97537e-17	6.13907e-18	11.3623	11.3623
EDNRB	0.0445521	0.0318871	0.00286069	11.1466	11.1466
AC003101.1	0.0112719	0.323206	0.0295003	10.956	10.956
RNA5S3	0.416683	0.131458	0.0120941	10.8696	10.8696
RP11-442H21.2	0.418101	0.0617323	0.00580911	10.6268	10.6268
XCR1	0.172752	0.0283172	0.00266585	10.6222	10.6222
GCSAML	0.0546367	0.210225	0.0198386	10.5968	10.5968
TPPP3	0.0160968	0.241457	0.0229458	10.523	10.5229
RPL21P5	0.103499	0.318815	0.0305161	10.4474	10.4474
APLN	0.214596	0.101104	0.00970961	10.4127	10.4128
ANGPT4	0.0192722	0.84649	0.0819564	10.3285	10.3285
RN7SL739P	0.330114	0.0914832	0.00892637	10.2486	10.2486
RP11-296A16.1	0.154043	0.0374632	0.00366606	10.2189	10.2189
RP11-256L6.3	0.357841	0.344574	0.0341344	10.0946	10.0946
CTD-2587H24.10	0.0478993	0.0912464	0.00913353	9.99027	9.99027
PBX1	0.392487	0.0127833	0.00128355	9.95929	9.95933
RP11-1198D22.3	0.419923	0.0123515	0.00124288	9.93779	9.93781
LA16c-360H6.2	0.421627	0.0885455	0.00894126	9.90303	9.90302
SRD5A3-AS1	0.347786	0.0306671	0.00313667	9.77697	9.77696
SEPP1	0.0320369	1.0047	0.103814	9.67787	9.67789
AC003002.4	0.423381	0.000298178	3.13247e-05	9.51892	9.51894
DPPA2P3	0.0117831	0.208749	0.0219902	9.49284	9.49282
NRXN2	0.334131	0.0287943	0.00303666	9.48222	9.48223
RP11-761I4.3	0.0141378	0.0997788	0.0106772	9.34501	9.34503
FRMD5	0.26472	0.0212766	0.00228013	9.33131	9.33131
CTD-2132N18.3	0.145535	0.0839137	0.00905385	9.26829	9.26829
EPHB4	0.154534	0.0403764	0.00435743	9.2661	9.2661
RP11-432J24.3	0.00404989	0.255423	0.0275856	9.25928	9.25929
DDX11L10	0.425448	1.19509e-15	1.29484e-16	9.22961	9.22963
RP11-465N4.5	0.425852	0.217731	0.0237589	9.16415	9.16419
RNA5S1	0.425792	0.74499	0.081322	9.16099	9.16099
MEX3A	0.269846	0.0212831	0.00235199	9.04897	9.04898
AC104841.2	0.426635	3.89845e-11	4.31238e-12	9.04014	9.04014
RP11-334E6.10	0.426787	0.162314	0.0180021	9.01636	9.01639
MIR210HG	0.231105	0.136762	0.015273	8.9545	8.95449
ASB3	0.35391	0.0266561	0.00301604	8.83813	8.83811
AL353354.2	0.42801	0.00128774	0.000145823	8.83088	8.83084
MAP3K15	0.428636	1.93719e-33	2.21669e-34	8.73911	8.73911
TMEM249	0.00607885	0.0403624	0.00462138	8.73386	8.73384
FAM19A3	0.077911	0.120552	0.0138255	8.71952	8.71954
CTD-2207O23.12	0.404963	0.204271	0.0236717	8.62932	8.62933
RP11-244N20.7	0.429409	1.42418e-12	1.65054e-13	8.62853	8.62857
AC019294.1	0.367635	0.0987659	0.0114496	8.62615	8.62614
C8orf46	0.191031	0.123561	0.014434	8.56044	8.56041
RP11-396C23.4	0.161832	0.248211	0.0293951	8.44396	8.44396
RP11-247I13.11	0.106512	0.0872871	0.01035	8.43355	8.43354
RAB39B	0.266838	0.0343688	0.00410944	8.36339	8.36338
CD2	0.233733	0.225852	0.0271998	8.30342	8.30344
DPP6	0.343723	0.00874591	0.00106112	8.24219	8.24215
RP11-282K24.3	0.289981	0.0206923	0.00251171	8.23833	8.23833
RP11-315D16.2	0.432367	5.15846e-10	6.2711e-11	8.22577	8.22577
ARHGAP8	0.220004	0.0256451	0.00312157	8.21545	8.21545
GNG4	0.432821	0.0217529	0.00266092	8.17493	8.17495
CTB-91J4.3	0.432823	3.43363e-12	4.20157e-13	8.17226	8.17225
ARHGAP29	0.0738679	0.00704864	0.000872239	8.08109	8.08109
ZNF890P	0.433617	0.0903125	0.0111822	8.07643	8.07645
KLHL13	0.114426	0.0976242	0.0121288	8.04894	8.04896
RP11-304M2.5	0.434304	0.283829	0.0355075	7.99349	7.99349
ANXA8	0.11868	0.00780987	0.000978637	7.98035	7.98035
E2F8	0.129647	0.0554343	0.00695825	7.96669	7.9667
FBLIM1	0.195736	0.311239	0.0392839	7.92281	7.92281
RP1-5O6.4	0.246262	0.207696	0.026624	7.8011	7.80108
DGUOK-AS1	0.335604	0.120229	0.0156539	7.68047	7.68045
MPPED2	0.437567	0.0133949	0.00175696	7.62387	7.62391
AC002519.8	0.087604	0.0369724	0.0048498	7.6235	7.62349
POLR3DP1	0.0771124	0.0930468	0.0122479	7.59693	7.59696
ULBP3	0.110825	0.103107	0.0137051	7.52322	7.52326
SRPX2	0.176367	0.0556146	0.00748492	7.43022	7.43022
RP11-567J20.3	0.0271985	0.185736	0.0252153	7.36598	7.366
GDAP1L1	0.239339	0.0383512	0.00526254	7.28758	7.28758
RP11-244F12.2	0.441171	0.0230615	0.00317799	7.25663	7.25663
CTC-329D1.2	0.116435	0.178147	0.0246642	7.22289	7.2229
AC007036.5	0.440339	7.11698e-06	9.85729e-07	7.22002	7.22002
PCDH9	0.394974	0.0583817	0.00809977	7.20782	7.20782
RP11-449P15.1	0.382868	0.118631	0.016525	7.17885	7.17888
COBLL1	0.117861	0.103193	0.0143764	7.17794	7.17794
AVPR2	0.442262	0.0461809	0.00645611	7.15306	7.15305
CTB-39G8.3	0.442262	0.225448	0.0315177	7.15306	7.15306
IFNA20P	0.442262	0.195132	0.0272795	7.15306	7.15306
BRD7P4	0.442262	0.0676936	0.00946359	7.15306	7.15306
RP11-556O9.4	0.442262	0.0994495	0.0139031	7.15306	7.15305
PTPRS	0.442262	0.0108911	0.00152258	7.15306	7.15306
RP11-752G15.8	0.442262	0.094436	0.0132022	7.15306	7.15305
RP11-874J12.4	0.0751576	0.070679	0.00989937	7.13975	7.13975
RND2	0.115046	0.0233645	0.00330357	7.07249	7.0725
HMGB3P4	0.00461609	0.186135	0.0263437	7.06564	7.06564
GRIK2	0.36076	0.0261347	0.00372987	7.00686	7.00687
AP006621.6	0.233863	0.355283	0.0507168	7.00524	7.00523
AUTS2	0.233863	0.00968521	0.00138257	7.00524	7.00522
DACH1	0.0467717	0.0175541	0.00250985	6.9941	6.99408
AC012358.7	0.205023	0.102332	0.0147824	6.92255	6.92256
KCNQ3	0.44548	0.00746522	0.00108734	6.86558	6.86558
RGS18	0.0159492	1.13986	0.167363	6.8107	6.8107
MND1	0.121016	0.0646414	0.00951988	6.79015	6.79015
AC007750.5	0.338725	0.0251775	0.00374119	6.72981	6.72981
AC008280.3	0.447221	0.106435	0.0158377	6.72033	6.72036
GPRC5B	0.0126834	0.297494	0.0447854	6.64266	6.64266
OMD	0.448194	0.0781302	0.0117628	6.64213	6.64214
S1PR1	0.24631	0.0692442	0.0104617	6.61883	6.61883
SLC35G5	0.0609891	0.067754	0.0102503	6.60996	6.60995
CTC-260E6.2	0.448839	0.0613216	0.00930334	6.59136	6.59135
C10orf91	0.0502724	0.0464238	0.00706058	6.57507	6.57507
RP11-275I14.4	0.449719	0.219305	0.0336178	6.52349	6.52348
RP11-697E2.4	0.345088	0.233471	0.0360992	6.46749	6.46748
RP11-114O18.1	0.450786	0.19497	0.0302596	6.44322	6.44324
TBX1	0.450962	0.0265077	0.00412238	6.43021	6.43019
RPS21P4	0.45099	0.00330853	0.000514694	6.42815	6.42815
RP11-394I13.2	0.110476	0.167011	0.026165	6.38301	6.38299
RP6-74O6.6	0.199667	0.194982	0.0306349	6.36469	6.3647
CMBL	0.146964	0.335947	0.0528805	6.35294	6.35295
GTSE1	0.0343795	0.0847816	0.0133784	6.33718	6.3372
FHL2	0.191236	0.0413	0.00652139	6.333	6.33301
RP11-110I1.14	0.329471	0.205809	0.032628	6.30772	6.30774
GPR63	0.362847	0.0140061	0.00222561	6.29315	6.29315
CTC-308K20.2	0.237487	0.0730851	0.0116333	6.28242	6.2824
ERBB3	0.0894981	0.00982794	0.00156521	6.27899	6.27899
HRH4	0.133971	0.0549121	0.00875896	6.26925	6.26925
OR6K3	0.0102185	0.0843903	0.013595	6.20744	6.20745
RP11-1084A12.1	0.0102185	0.208051	0.0335164	6.20744	6.20744
CNR2	0.336802	0.0163277	0.00263416	6.19845	6.19845
HIPK4	0.336802	0.0364111	0.00587422	6.19845	6.19846
MTND4P9	0.336802	0.0663298	0.010701	6.19845	6.19847
TRPM1	0.13825	0.187904	0.0303208	6.19719	6.1972
RP11-496I9.1	0.455099	0.0121741	0.00198279	6.13991	6.13988
CRYBA1	0.45523	0.111223	0.0181405	6.1312	6.1312
NT5CP1	0.45523	0.173499	0.0282978	6.1312	6.13118
RP11-1149M10.1	0.45523	0.204898	0.033419	6.1312	6.13118
RP11-135J2.3	0.45523	0.156858	0.0255836	6.1312	6.13119
RP11-154B12.3	0.45523	0.192819	0.0314489	6.1312	6.13118
AC093162.5	0.45523	0.125442	0.0204596	6.1312	6.1312
FCF1P5	0.45523	0.183218	0.0298829	6.1312	6.1312
LINC00537	0.45523	0.123512	0.0201449	6.1312	6.13118
RP11-478C1.8	0.45523	0.143362	0.0233824	6.1312	6.13119
RP11-20L24.1	0.45523	0.138636	0.0226116	6.1312	6.13119
RP11-231E19.1	0.45523	0.063901	0.0104223	6.1312	6.13118
CAMK2B	0.0953609	0.0216006	0.00353072	6.11789	6.1179
RP11-213G2.2	0.456001	0.0895506	0.0147276	6.08047	6.08046
SCUBE1	0.234847	0.00721383	0.00118695	6.07764	6.07762
ADORA3	0.0521017	0.28187	0.0465372	6.05687	6.05687
SLC26A7	0.0843133	0.0139019	0.00229759	6.05063	6.05064
MEIS2	0.249171	0.0319138	0.00533367	5.98345	5.98346
RP4-740C4.7	0.205973	0.151729	0.0253584	5.98337	5.98338
ZNF878	0.205973	0.0917806	0.0153393	5.98337	5.98336
MAP2	0.430921	0.0297735	0.00498437	5.97337	5.97337
INMT-FAM188B	0.374078	0.00635309	0.00107072	5.9335	5.93347
RP11-343C2.7	0.45823	2.01482e-14	3.39576e-15	5.93335	5.93334
FAM166B	0.369104	0.0621087	0.0104982	5.91611	5.91613
SNX18P16	0.369104	0.155783	0.026332	5.91611	5.91611
GUSBP4	0.0716691	0.281666	0.0476747	5.90807	5.90808
NPIPB9	0.189934	0.141882	0.0240566	5.89786	5.89784
RP11-142C4.6	0.258954	0.0444106	0.00755658	5.87708	5.87708
PNMAL1	0.343622	0.0228468	0.00389707	5.86256	5.86256
AC068831.15	0.435265	0.374312	0.0639152	5.85638	5.85638
CTC-471J1.2	0.14645	0.278594	0.0475969	5.85321	5.8532
SLC16A7	0.0520739	0.179981	0.0308127	5.84115	5.84113
KLRF1	0.391875	0.128957	0.0221253	5.82849	5.82849
GRIK1-AS2	0.276763	0.039591	0.00680001	5.8222	5.8222
RP11-787I22.3	0.460319	0.198637	0.0341739	5.81253	5.81254
MFSD2B	0.369449	0.0188339	0.00324944	5.79605	5.79604
RP11-574H6.1	0.460657	0.151715	0.0261908	5.79267	5.79268
TIGD4	0.0791974	0.03361	0.00582669	5.76829	5.76828
AC091492.2	0.186063	0.677844	0.118117	5.73874	5.73875
BMS1P15	0.462205	9.28053e-06	1.62714e-06	5.7036	5.70358
PLGLB2	0.189102	0.0877711	0.0155422	5.64727	5.64728
OLFML2A	0.0419239	0.0147851	0.00262738	5.6273	5.62732
KARSP3	0.463702	0.107649	0.0191537	5.62026	5.62027
MS4A6A	0.0156159	2.24115	0.400351	5.59797	5.59796
VIPR1	0.433441	0.040267	0.00720695	5.58724	5.58725
RP11-196O16.1	0.210601	0.0355603	0.00637506	5.57804	5.57803
TNFRSF19	0.210601	0.014804	0.00265399	5.57804	5.57802
CALN1	0.210601	0.00753118	0.00135015	5.57804	5.57803
MTRNR2L2	0.223134	0.0799556	0.0143422	5.57486	5.57485
TXNRD3NB	0.459635	6.63456e-30	1.20286e-30	5.51564	5.51565
FSIP1	0.325679	0.0252665	0.00458849	5.50649	5.5065
RPL29P24	0.325679	0.164595	0.029891	5.50649	5.50651
HGF	0.0833337	0.432269	0.0785026	5.50643	5.50643
CHGA	0.111975	0.0511329	0.00928664	5.50607	5.50607
DNAH12	0.205772	0.0073841	0.001346	5.48594	5.48596
RP1-60N8.1	0.205772	0.0508476	0.00926871	5.48594	5.48594
RP11-455F5.3	0.0773301	0.0585709	0.010742	5.45252	5.45251
KIF5C	0.370262	0.0184824	0.00339062	5.45104	5.45104
RPL21P44	0.280772	0.331942	0.0610321	5.43881	5.43881
CCDC181	0.467217	0.0279926	0.00515049	5.43495	5.43494
CTD-2192J16.24	0.467379	0.000129948	2.3949e-05	5.42604	5.42603
AC012363.4	0.207589	0.0458071	0.00847232	5.40668	5.40668
RN7SL329P	0.218587	0.262144	0.0484969	5.40538	5.40538
NPAS2	0.202894	0.0124038	0.00230623	5.3784	5.37839
RP5-1068B5.3	0.0666007	0.198127	0.0370801	5.3432	5.34322
GTF2IRD2P1	0.468951	7.45845e-14	1.39651e-14	5.34079	5.34078
AC104534.3	0.468783	0.0139694	0.00262062	5.33055	5.33057
PPARGC1A	0.108937	0.024782	0.00466076	5.31716	5.31716
RPLP1P11	0.469994	0.275471	0.0520011	5.29742	5.29741
RP11-20B24.4	0.443184	0.259014	0.0489358	5.29294	5.29293
CTC-492K19.4	0.370725	0.136497	0.0258129	5.28793	5.28794
GATSL2	0.0205163	0.249023	0.0472276	5.27284	5.27283
Z95704.2	0.154679	0.0345242	0.00654973	5.27109	5.27109
RP11-380M21.2	0.217844	0.167824	0.0318686	5.26613	5.26612
LY86-AS1	0.309725	0.0405446	0.00771207	5.25729	5.25729
HSP90AB3P	0.227456	0.0356407	0.00678833	5.25029	5.25029
MFI2-AS1	0.117333	0.143678	0.0274495	5.23429	5.23427
UPK3A	0.034865	0.139127	0.0265882	5.23265	5.23266
AL139385.1	0.469322	0.144265	0.0276017	5.22665	5.22667
PTPRG	0.219024	0.00258381	0.00049453	5.22477	5.22478
FRMPD2P2	0.377536	0.0178909	0.00342715	5.22034	5.22034
CPA6	0.328696	0.0976686	0.018755	5.20759	5.2076
AC131571.2	0.364199	0.0382915	0.00735504	5.20616	5.20616
RP11-98J23.1	0.467126	2.13608e-05	4.10703e-06	5.20105	5.20103
RP11-746M1.1	0.472384	0.357909	0.0690152	5.18595	5.18594
AC010525.1	0.472666	0.0274634	0.00530892	5.17308	5.17307
ULK4P2	0.0170862	0.643529	0.124957	5.15	5.15
CARS-AS1	0.473402	0.0289166	0.00562594	5.13986	5.13987
NLGN2	0.0478299	0.0124926	0.00243975	5.12045	5.12044
RP11-103G8.2	0.0478299	0.0838382	0.0163732	5.12045	5.12045
AC011999.1	0.0478299	0.0677092	0.0132233	5.12045	5.12045
LRIT3	0.0478299	0.0177917	0.00347463	5.12045	5.12046
RLIMP1	0.474088	0.0438051	0.00857356	5.10933	5.10932
RN7SL413P	0.474088	0.249467	0.0488257	5.10933	5.10934
AC096558.1	0.474088	0.0792171	0.0155044	5.10933	5.10933
APOBEC2	0.474088	0.063938	0.012514	5.10933	5.10932
GLYATL1P1	0.474088	0.045795	0.00896303	5.10933	5.10932
MYCNOS	0.474088	0.0304984	0.00596916	5.10933	5.10933
ODF3	0.474088	0.0236632	0.00463138	5.10933	5.10932
RN7SL752P	0.474088	0.247787	0.0484969	5.10933	5.10934
RP11-113A11.1	0.474088	0.120053	0.0234969	5.10933	5.10931
RP11-1250I15.3	0.474088	0.113744	0.0222621	5.10933	5.10931
RP11-430H12.2	0.474088	0.0409531	0.00801535	5.10933	5.10933
RP11-4F22.2	0.474088	0.0278023	0.00544147	5.10933	5.10934
RP11-564A8.8	0.474088	0.157924	0.030909	5.10933	5.10932
RP11-99A14.1	0.474088	0.0914194	0.0178926	5.10933	5.10934
SMCR5	0.474088	0.0258765	0.00506455	5.10933	5.10934
TSHR	0.474088	0.0133344	0.00260982	5.10933	5.10932
TTYH1	0.474088	0.0312318	0.00611271	5.10933	5.10932
AC018804.7	0.474088	0.0269471	0.00527411	5.10933	5.10932
ANGPTL7	0.474088	0.0328832	0.00643592	5.10933	5.10932
TMSB4XP2	0.474089	0.350485	0.0685979	5.10927	5.10927
RP1-101K10.6	0.391905	0.135833	0.0267335	5.08099	5.081
RP1-59D14.1	0.475311	0.072788	0.0143967	5.05587	5.05588
RP11-775J23.2	0.342301	0.102134	0.0202014	5.05577	5.05579
KCNG1	0.0384655	0.0108173	0.00214251	5.04891	5.04889
RP4-789D17.5	0.0384655	0.17264	0.0341935	5.04891	5.04891
NXF3	0.0384655	0.0182795	0.00362049	5.04891	5.0489
RBP7	0.0569409	4.71463	0.934413	5.04555	5.04555
MAATS1	0.0220012	0.0300618	0.00595944	5.04439	5.0444
CTD-2306M10.1	0.0275873	0.183341	0.0363575	5.04272	5.04273
RP11-761B3.1	0.230423	0.131831	0.0261511	5.04113	5.04113
CTD-2284J15.1	0.0108028	0.0841588	0.0167031	5.03852	5.03851
AC006942.4	0.219907	0.15605	0.0309838	5.03651	5.0365
FAXC	0.0708062	0.00621096	0.00123509	5.02876	5.02875
RP6-109B7.4	0.0596616	0.161279	0.0322309	5.00386	5.00386
CORIN	0.426217	0.0142845	0.00285587	5.00179	5.0018
RP11-394I13.3	0.117971	0.246144	0.0495092	4.97168	4.97168
RP11-726G1.1	0.167773	0.0069809	0.00140701	4.9615	4.96151
AC019171.4	0.167773	0.240618	0.0484969	4.9615	4.96151
EEF1A1P22	0.167773	0.0517851	0.0104374	4.9615	4.96149
GNG7	0.034632	0.363901	0.0741363	4.90854	4.90854
KIAA0408	0.247356	0.0187395	0.0038178	4.90845	4.90846
LRRC36	0.372415	0.0175491	0.00358566	4.89425	4.89425
ROR2	0.372415	0.0121166	0.00247569	4.89425	4.89423
TCTE3	0.372415	0.0916706	0.0187303	4.89425	4.89424
CDC42P4	0.372415	0.125213	0.0255836	4.89425	4.89427
FIGN	0.372415	0.00709059	0.00144876	4.89425	4.89425
TSPAN16	0.372415	0.0454218	0.00928066	4.89425	4.89424
RP11-112H10.4	0.216125	0.0420547	0.00859723	4.89166	4.89166
TMEM37	0.176814	0.97535	0.201134	4.84925	4.84925
PFN2	0.209359	0.466716	0.096303	4.84633	4.84633
SCAMP5	0.0893451	0.090556	0.0187396	4.83232	4.83233
BRSK2	0.0543984	0.0100441	0.00208657	4.81368	4.81369
LINC00087	0.0543984	0.0257174	0.00534257	4.81368	4.81368
RP11-720L2.3	0.135308	0.193738	0.0402751	4.81036	4.81037
RP11-260E18.1	0.481329	0.0509292	0.010588	4.81009	4.81009
IDI2-AS1	0.365632	0.0509531	0.0106368	4.79026	4.79027
SAPCD1	0.213732	0.033841	0.00706944	4.78694	4.78694
EFCAB10	0.351449	0.0303965	0.00635555	4.78268	4.78267
RP11-34P13.8	0.368329	0.12681	0.0265681	4.773	4.77302
RP11-869B15.1	0.222756	0.0918553	0.0193438	4.74857	4.74857
NREP	0.0126675	3.07999	0.648791	4.74727	4.74728
CACNA2D3	0.0848798	0.164805	0.0349796	4.71145	4.71146
RP11-61L23.2	0.335114	0.0256532	0.0054528	4.70459	4.70459
ZNF711	0.0411256	0.0684466	0.0145912	4.69094	4.69095
NEK2	0.00492302	0.0642367	0.0137049	4.68712	4.68713
CHGB	0.264593	0.0148614	0.00317609	4.67916	4.67915
LRRC37A6P	0.264593	0.0119816	0.00256064	4.67916	4.67914
AL356740.1	0.484088	0.335786	0.0718624	4.67262	4.67262
RP11-789C17.1	0.0382143	0.0627445	0.0135054	4.64589	4.64588
C3orf20	0.301575	0.0235152	0.00507569	4.63292	4.63291
RP11-439E19.1	0.204529	0.0656109	0.0142573	4.60193	4.60192
POPDC2	0.17663	0.135111	0.0293778	4.59909	4.59909
PNOC	0.225881	0.0311553	0.00677497	4.59859	4.59859
ITPK1-AS1	0.487094	0.0281784	0.00612788	4.5984	4.59839
RP11-430C7.2	0.487094	0.156211	0.0339707	4.5984	4.5984
C21orf128	0.165491	0.0617819	0.013455	4.59174	4.59174
RP11-317J10.2	0.165491	0.105231	0.0229174	4.59174	4.59175
RP11-140H17.1	0.48773	1.21671e-37	2.65882e-38	4.57613	4.57613
PCED1B-AS1	0.00443425	0.136233	0.0298189	4.56868	4.56868
RP11-78B10.2	0.488108	0.0653337	0.0143172	4.56329	4.5633
TLR7	0.00458377	1.95187	0.429777	4.54159	4.54159
OR5H7P	0.105323	0.0701801	0.0154877	4.53134	4.53134
AGAP9	0.166812	0.5242	0.115783	4.52744	4.52743
NEFL	0.340731	0.031922	0.00705539	4.52448	4.52448
DGCR5	0.181127	0.0220921	0.00488441	4.52298	4.52298
DUSP8	0.332989	0.0132584	0.00293341	4.51978	4.51979
HEYL	0.0648944	0.0213296	0.00472648	4.51279	4.51279
AL163636.6	0.113234	0.789431	0.175181	4.50637	4.50637
LINC01088	0.229061	0.0152219	0.0033894	4.49105	4.49103
VSTM1	0.434981	0.104498	0.0232691	4.49085	4.49085
AC136289.1	0.233023	0.0209647	0.00469631	4.46408	4.46408
RP11-1415C14.2	0.491153	0.0623852	0.0139912	4.4589	4.45889
OR2W3	0.236428	0.0434638	0.00974934	4.45813	4.45813
RP11-1260E13.4	0.144839	0.0561332	0.0126126	4.45057	4.45057
SAMD14	0.332756	0.00912297	0.00205296	4.44381	4.44381
DOC2A	0.262479	0.0402006	0.00905351	4.44034	4.44033
RP11-141M1.1	0.185173	0.314266	0.0709138	4.43166	4.43166
SYNE2	0.0355163	0.0155096	0.00350022	4.43105	4.43104
CDX1	0.492269	0.0446423	0.0100878	4.42536	4.42538
PPFIA4	0.492269	0.0080804	0.00182593	4.42536	4.42536
RP11-313P22.1	0.322589	0.140476	0.0317855	4.4195	4.4195
RP11-2E17.2	0.322589	0.107631	0.0243537	4.4195	4.41949
ENPP7P6	0.492718	0.000141131	3.19948e-05	4.41105	4.41106
CD1D	0.00645725	0.618748	0.141891	4.36074	4.36073
CD180	0.00761597	1.59014	0.365596	4.34945	4.34945
AC006011.4	0.494716	0.285762	0.0657207	4.34812	4.34813
MRO	0.494735	0.0241189	0.00554717	4.34796	4.34796
RP11-33N16.3	0.494243	0.0635327	0.0146272	4.34345	4.34346
MORC2-AS1	0.175277	0.0285299	0.00657673	4.338	4.33801
RP11-190A12.8	0.175277	0.105038	0.0242135	4.338	4.33799
KB-1460A1.1	0.368411	0.136471	0.0314899	4.3338	4.3338
RN7SL288P	0.235585	0.403368	0.0933837	4.31947	4.31947
SOGA2	0.311444	0.0141294	0.00327555	4.3136	4.3136
RP11-476K15.1	0.0140309	0.216413	0.0502238	4.30898	4.30897
PARD3	0.34333	0.00948571	0.00221151	4.28924	4.28925
CTD-2135D7.5	0.117551	1.10238	0.257258	4.2851	4.28511
RP11-206P5.2	0.260313	0.0452169	0.0105565	4.28334	4.28332
GP5	0.125317	0.0161981	0.00380035	4.26226	4.26227
RP11-401P9.6	0.258099	0.118054	0.0277708	4.251	4.25101
DNAH6	0.343514	0.00452869	0.00106583	4.24899	4.24898
PKD2L2	0.344551	0.0268862	0.00634633	4.23649	4.2365
ANKRD65	0.240371	0.0229999	0.00544765	4.22198	4.22199
CTB-30L5.1	0.240371	0.110567	0.0261883	4.22198	4.222
RNU1-13P	0.240371	0.18769	0.0444555	4.22198	4.22197
RNVU1-11	0.240371	0.18769	0.0444555	4.22198	4.22197
RNF157	0.365249	0.0095567	0.00227176	4.20673	4.20674
FAM227A	0.127608	0.0112254	0.00267154	4.20186	4.20185
TRBC2	0.40197	0.0981131	0.023383	4.19592	4.19592
RN7SKP95	0.10989	0.187277	0.0446886	4.19071	4.19071
RP11-849F2.9	0.10989	0.0841912	0.02009	4.19071	4.1907
STARD13-IT1	0.10989	0.125542	0.0299572	4.19071	4.19071
IPCEF1	0.0361663	0.150521	0.0359232	4.19007	4.19008
AC097724.3	0.192308	0.0810763	0.0194327	4.17216	4.17216
AP001029.1	0.245012	0.104362	0.0250163	4.17177	4.17176
RP11-798G7.7	0.216589	0.336341	0.0806494	4.1704	4.17041
TMEM169	0.333607	0.0164947	0.00397012	4.15472	4.15471
ZNF860	0.333607	0.0183398	0.00441421	4.15472	4.15472
EBF1	0.333608	0.00971318	0.00233786	4.15472	4.15473
HHIPL1	0.333608	0.00763692	0.00183813	4.15472	4.15472
RP1-127C7.6	0.333608	0.092636	0.0222966	4.15472	4.15471
SLC25A2	0.333608	0.0422321	0.0101648	4.15472	4.15474
RP11-798M19.3	0.37008	0.107859	0.0259897	4.15005	4.15007
RP11-666A8.1	0.0904228	0.163033	0.0394692	4.13063	4.13064
RP11-804A23.4	0.502248	0.00707543	0.00171326	4.1298	4.12981
RGS13	0.370401	0.0095019	0.00230675	4.11917	4.11917
RP11-574K11.27	0.370401	0.195021	0.0473449	4.11917	4.11916
RP4-794H19.4	0.370401	0.0746668	0.0181267	4.11917	4.11916
TMEM63C	0.288522	0.0510724	0.0124005	4.11858	4.11858
RP6-206I17.1	0.140652	0.0287347	0.00698604	4.11316	4.11316
RPEP4	0.0543661	0.184984	0.0449855	4.11209	4.11208
AC009518.8	0.503811	0.0736848	0.018027	4.08746	4.08747
C11orf87	0.503811	0.0100058	0.00244792	4.08746	4.08747
CTD-2547H18.1	0.503811	0.103652	0.0253584	4.08746	4.08748
CTD-3037G24.4	0.503811	0.104572	0.0255836	4.08746	4.08746
ERVH48-1	0.503811	0.0422037	0.0103251	4.08746	4.08749
FCF1P8	0.503811	0.0986166	0.0241266	4.08746	4.08746
ITPKB-AS1	0.503811	0.109431	0.0267725	4.08746	4.08744
KNOP1P2	0.503811	0.0894064	0.0218733	4.08746	4.08747
MTND5P25	0.503811	0.0736848	0.018027	4.08746	4.08747
NCBP2-AS1	0.503811	0.104758	0.0256291	4.08746	4.08746
NIP7P3	0.503811	0.114319	0.0279681	4.08746	4.08748
NUDT11	0.503811	0.0246852	0.00603924	4.08746	4.08747
QRSL1P3	0.503811	0.0894743	0.0218899	4.08746	4.08747
RP11-359N11.2	0.503811	0.0186783	0.00456966	4.08746	4.08746
RP11-374P20.4	0.503811	0.027876	0.00681988	4.08746	4.08746
RP11-466F5.3	0.503811	0.125264	0.0306459	4.08746	4.08746
RP11-478K7.2	0.503811	0.0316528	0.00774386	4.08746	4.08747
RP11-492A12.2	0.503811	0.042083	0.0102956	4.08746	4.08747
RP11-517A5.5	0.503811	0.103834	0.0254031	4.08746	4.08745
RP11-621L6.2	0.503811	0.103834	0.0254031	4.08746	4.08745
RP11-713N11.3	0.503811	0.0496409	0.0121447	4.08746	4.08745
RP3-400N23.6	0.503811	0.0946529	0.0231569	4.08746	4.08746
RPL18AP7	0.503811	0.112355	0.0274877	4.08746	4.08746
RPL21P121	0.503811	0.126611	0.0309754	4.08746	4.08747
RPL7AP31	0.503811	0.0737771	0.0180496	4.08746	4.08746
RPS29P22	0.503811	0.350441	0.0857356	4.08746	4.08746
SEPT7P6	0.503811	0.103017	0.0252031	4.08746	4.08747
SPARCL1	0.503811	0.0169324	0.00414253	4.08746	4.08745
TMC5	0.503811	0.00920915	0.00225302	4.08746	4.08747
TPMTP2	0.503811	0.162188	0.0396793	4.08746	4.08747
AC006116.20	0.503811	0.0531595	0.0130055	4.08746	4.08746
ATCAY	0.503811	0.0108966	0.00266585	4.08746	4.08748
C17orf78	0.503811	0.0306796	0.00750577	4.08746	4.08747
CTD-3060P21.1	0.503811	0.0231242	0.00565734	4.08746	4.08747
GAPDHP42	0.503811	0.0600144	0.0146825	4.08746	4.08748
GAPDHP61	0.503811	0.0585812	0.0143319	4.08746	4.08747
RP11-227D13.2	0.503811	0.120151	0.0293951	4.08746	4.08745
RP11-243J16.7	0.503811	0.157417	0.0385122	4.08746	4.08746
RP11-365O16.5	0.503811	0.124207	0.0303873	4.08746	4.08746
RP5-1049G16.4	0.503811	0.205375	0.0502451	4.08746	4.08746
RPL13P6	0.503811	0.0940481	0.0230089	4.08746	4.08747
AC011498.1	0.102054	0.0392374	0.00960146	4.0866	4.08661
LHFPL5	0.504281	0.0233872	0.00573932	4.07491	4.07491
LGALS4	0.379287	0.0221862	0.00544559	4.07415	4.07416
ZIC2	0.379287	0.0177772	0.0043634	4.07415	4.07416
HIST2H3PS2	0.504104	0.366973	0.0902527	4.06606	4.06606
AC010504.2	0.0652913	0.346287	0.0852174	4.06357	4.06357
CMTM8	0.017204	0.397732	0.0980388	4.05688	4.05688
DLGAP1	0.125454	0.0144744	0.00356848	4.05617	4.05618
LPAR5	0.219272	0.110447	0.0272803	4.04859	4.0486
HNRNPA1P54	0.340488	0.00621506	0.00153918	4.03791	4.0379
TPD52L1	0.151571	0.230285	0.0571149	4.03196	4.03196
FLT1P1	0.204156	0.054139	0.0134275	4.03195	4.03195
PTPRZ1	0.423368	0.0109753	0.00273079	4.0191	4.01909
AC123768.4	0.0332565	0.382257	0.0952418	4.01354	4.01354
TCEA3	0.137454	0.0164192	0.00409775	4.0069	4.00688
RP11-339B21.10	0.137454	0.141109	0.0352166	4.0069	4.00689
HNRNPA3P3	0.507158	1.9478e-43	4.90454e-44	4	3.97142
RP11-83A24.1	0.344531	0.150092	0.0375254	3.99974	3.99974
PRR5L	0.193525	0.762039	0.190883	3.99217	3.99218
RP11-274B21.10	0.357713	0.100137	0.0250846	3.99196	3.99197
KLHL30	0.0789789	0.394978	0.0991425	3.98394	3.98394
GNG2	0.0271546	2.54415	0.638991	3.98151	3.98151
AC000089.3	0.446995	0.14315	0.0359745	3.97921	3.97921
TMEM178A	0.0791282	0.0463398	0.0116628	3.97329	3.9733
F2R	0.302315	0.0172904	0.00435915	3.96647	3.96646
C11orf21	0.0385916	1.97207	0.497905	3.96073	3.96074
FLNB-AS1	0.508935	0.0309922	0.00783574	3.95523	3.95524
NOS3	0.175875	0.0420979	0.0106489	3.95327	3.95326
IL24	0.507291	0.609863	0.15452	3.94681	3.94682
RP11-981G7.2	0.171353	0.139119	0.0352522	3.94638	3.94639
CDKN1C	0.224795	0.243247	0.0616855	3.94334	3.94334
BANK1	0.084208	0.0319944	0.00811396	3.94313	3.94313
RP11-154H23.3	0.122227	0.0230016	0.0058385	3.93964	3.93964
BCL6B	0.122227	0.0129762	0.00329375	3.93964	3.93964
RP1-148H17.1	0.122227	0.0756599	0.0192048	3.93964	3.93963
RN7SL388P	0.122227	0.168382	0.0427406	3.93964	3.93963
RP13-16H11.5	0.122227	0.117	0.0296981	3.93964	3.93965
AC097658.1	0.450937	0.0463558	0.0117807	3.93488	3.93489
RP11-261C10.2	0.509783	0.0189101	0.00480651	3.93428	3.93427
SLC40A1	0.0314228	1.90332	0.485155	3.92313	3.92312
CTC-246B18.8	0.403842	0.0192502	0.00491925	3.91324	3.91324
CHRNA6	0.0868389	0.0267081	0.00682754	3.91182	3.91182
RP11-356C4.5	0.510924	0.0618426	0.0158308	3.90646	3.90647
MICU3	0.0386033	0.0271625	0.00697522	3.89414	3.89414
CIDEC	0.263347	0.0278868	0.00716815	3.89037	3.89038
ATP8B1	0.329533	0.199689	0.0513841	3.8862	3.8862
GLDN	0.441751	0.0169977	0.00437639	3.88395	3.88395
C9orf106	0.126712	0.155428	0.040039	3.8819	3.88192
CTD-2235C13.3	0.382193	0.115479	0.0298211	3.87238	3.87239
MAST1	0.382193	0.0085376	0.00220474	3.87238	3.87238
CTC-471J1.10	0.382193	0.272744	0.0704332	3.87238	3.87238
PABPC1P7	0.382193	0.0368646	0.00951988	3.87238	3.87238
HYDIN	0.382193	0.00238245	0.000615248	3.87234	3.87234
ZC3H12B	0.426814	0.030694	0.00794023	3.86563	3.86563
FAT3	0.0767842	0.00352036	0.000912683	3.85716	3.85716
RP13-650J16.1	0.0767842	0.0964252	0.024999	3.85716	3.85716
PTPRB	0.00289109	0.0129523	0.00336739	3.8464	3.84639
RP11-687F6.4	0.252238	0.193357	0.0503461	3.84056	3.84056
RP11-248J23.6	0.0574648	0.0532794	0.0138745	3.84008	3.8401
RP11-301O19.1	0.0206244	0.233247	0.0607483	3.83957	3.83956
AC006116.27	0.333768	0.159017	0.0414578	3.83562	3.83564
GPR34	0.0624665	2.13096	0.55573	3.83452	3.83452
CTD-3105H18.4	0.513985	0.0531631	0.0138685	3.83337	3.83337
RPS3AP43	0.514085	0.0706659	0.0184425	3.83169	3.83169
AP000356.1	0.325553	0.0937703	0.0245747	3.81573	3.81573
RP11-256P1.1	0.514925	3.3982e-14	8.91367e-15	3.81235	3.81235
RP11-439A17.7	0.264405	0.303241	0.0795936	3.80987	3.80987
SMAD3	0.0483694	0.391249	0.102702	3.80955	3.80956
RP11-127B20.2	0.163317	0.164546	0.043319	3.79847	3.79847
RIBC1	0.0140416	0.0417422	0.0109914	3.79771	3.79771
RP11-345P4.10	0.0989468	0.170373	0.0449014	3.79437	3.79438
RP11-295M18.6	0.272986	0.101895	0.0268724	3.79181	3.79181
RP11-452C13.1	0.0812339	0.216585	0.0574532	3.76977	3.76976
FOXD2	0.318531	0.0231988	0.00616196	3.76484	3.76484
SEMA5A	0.375522	0.00970198	0.00258452	3.75388	3.75388
CLGN	0.0870907	0.0773641	0.0206256	3.75088	3.75088
AC006116.13	0.517844	0.16387	0.0437356	3.74684	3.74683
AC004076.7	0.492909	0.000492318	0.000131786	3.73574	3.73574
RP11-571M6.7	0.460874	0.411903	0.110276	3.73521	3.7352
RP11-61L19.2	0.32659	0.086261	0.0231069	3.73313	3.73313
RNF112	0.32659	0.0138414	0.00370773	3.73313	3.73312
KRT8P36	0.0270335	0.116067	0.031115	3.73027	3.73026
RPS11P5	0.410303	0.213989	0.0574984	3.72164	3.72165
AC073850.6	0.519264	2.30879	0.621331	3.71588	3.71588
NFATC2	0.182385	0.012528	0.00337246	3.71479	3.7148
RP11-82L2.1	0.329118	0.0198016	0.00533166	3.71397	3.71397
NPM2	0.0450737	0.0836458	0.0225552	3.70849	3.70849
DIAPH3	0.199814	0.0608749	0.0164291	3.70531	3.70531
IBA57-AS1	0.111849	0.160434	0.0435947	3.68012	3.68013
CTA-268H5.14	0.0309222	0.164941	0.0448472	3.67783	3.67784
CCDC73	0.327429	0.00632187	0.00171945	3.67669	3.67668
RP11-222A11.1	0.264536	0.0271619	0.00741523	3.66298	3.66299
AOC3	0.338726	0.0110424	0.00301573	3.66158	3.6616
SLIT2	0.338726	0.00511136	0.00139594	3.66158	3.66159
RP11-256L11.3	0.521846	0.0732265	0.0200018	3.661	3.661
RP11-337A23.5	0.24009	0.416496	0.113838	3.65867	3.65867
RP11-5N19.3	0.0863548	0.187071	0.0511335	3.65849	3.65848
RN7SL398P	0.277777	0.177967	0.0486607	3.6573	3.6573
RNVU1-20	0.277777	0.130204	0.0356013	3.65729	3.65728
TDRD1	0.0931861	0.0187921	0.00515245	3.64722	3.64722
RPL7AP28	0.338681	0.183831	0.0504504	3.64379	3.6438
SPON1	0.234866	0.0207443	0.00569744	3.64098	3.64099
RAD21-AS1	0.276173	0.032039	0.00881806	3.63334	3.63334
RFPL1	0.523619	0.0429408	0.0118478	3.62437	3.62437
ELAVL4	0.0817471	0.0461555	0.0128142	3.6019	3.6019
PDXP	0.066004	0.800212	0.223257	3.58426	3.58426
AC226119.5	0.525903	4.37262e-12	1.22202e-12	3.5782	3.57819
CNTN2	0.525997	0.0102273	0.00285956	3.57653	3.57653
RP11-201O14.1	0.525997	0.203214	0.0568189	3.57653	3.57652
AP004289.2	0.525997	0.0707136	0.0197716	3.57653	3.57652
RP11-296A18.5	0.525997	0.117748	0.0329225	3.57653	3.57652
RP11-572C15.6	0.525997	0.0201663	0.00563851	3.57653	3.57653
RP11-573N10.1	0.525997	0.0980302	0.0274093	3.57653	3.57653
RP11-329J18.4	0.525997	0.135565	0.0379042	3.57653	3.57652
STARD4-AS1	0.505187	0.262639	0.0734555	3.57549	3.57548
GCSAM	0.284764	0.0470993	0.0131779	3.5741	3.57411
RP11-207C16.4	0.172463	0.189389	0.0530519	3.56988	3.56988
PARM1	0.150351	0.0191979	0.00537967	3.56859	3.5686
ADAMTS15	0.213773	0.0404143	0.0113346	3.56558	3.56557
ZNF704	0.0323509	0.129444	0.0363516	3.56089	3.56089
TEAD1	0.40173	0.0234025	0.00657868	3.55732	3.55732
RP11-498E2.8	0.0711261	0.264317	0.0743157	3.55667	3.55668
RP11-498P14.3	0.269268	0.640555	0.180246	3.55378	3.55378
RP11-798G7.5	0.392398	0.377632	0.106629	3.54154	3.54155
GDF3	0.527846	0.10129	0.0286106	3.54029	3.5403
IGHM	0.527846	0.0429495	0.0121316	3.54029	3.5403
KLKP1	0.527846	0.0328186	0.00927003	3.54029	3.54029
GS1-166A23.2	0.036977	0.165446	0.0468077	3.53459	3.53459
C1orf127	0.0773623	0.394601	0.111655	3.5341	3.53411
RP13-228J13.1	0.403853	0.0962313	0.0272656	3.52941	3.5294
CCL28	0.0812022	0.143596	0.0408013	3.5194	3.5194
MARC2	0.152515	0.0872629	0.0248092	3.51736	3.51736
TMEM154	0.0233372	0.135501	0.0385669	3.5134	3.5134
RP11-225H22.7	0.503315	0.377846	0.107679	3.509	3.509
EPHA10	0.375663	0.00762722	0.00217449	3.50758	3.50759
NUTM2E	0.520122	0.0437797	0.012493	3.50434	3.50434
TGFB1I1	0.339901	0.0186749	0.0053317	3.50262	3.50262
APCDD1	0.141243	0.0159355	0.00455684	3.49705	3.49705
IQCH	0.245785	0.0141684	0.00405278	3.49596	3.49597
SMC5-AS1	0.245785	0.0553954	0.0158455	3.49596	3.49597
AC139426.2	0.403194	0.115277	0.032989	3.49443	3.49441
RP11-266K22.2	0.390001	0.114612	0.03281	3.4932	3.4932
PEAR1	0.531255	0.00851028	0.00244858	3.4756	3.4756
FAM83D	0.342099	0.0617915	0.0177895	3.47348	3.47348
HGD	0.214581	0.0492771	0.0141964	3.4711	3.4711
RP11-130L8.2	0.305533	0.247048	0.0712185	3.46888	3.46887
TSPAN6	0.0247652	0.0375204	0.0108248	3.46617	3.46615
CERKL	0.531802	0.240933	0.0695241	3.46546	3.46546
SNORD3C	0.486979	3.30605	0.954876	3.46228	3.46228
C20orf26	0.336646	0.0372039	0.0107473	3.46171	3.4617
RP11-477N3.1	0.195072	0.396066	0.114525	3.45832	3.45834
PHF5CP	0.353724	0.152554	0.0443187	3.44221	3.4422
RN7SL16P	0.353724	0.185694	0.053946	3.44221	3.44222
RP11-552C15.1	0.0171515	0.212292	0.0617844	3.43601	3.43601
PHGDH	0.278424	3.03649	0.884277	3.43386	3.43387
RP11-263K4.1	0.0288882	0.217635	0.0634177	3.43176	3.43177
GAMT	0.0344218	0.173289	0.0506132	3.42379	3.42379
XPOTP1	0.289106	0.0254212	0.00742754	3.42256	3.42256
ANKRD19P	0.534888	0.0299665	0.00878908	3.40951	3.40951
ABRA	0.535073	0.0534248	0.0156845	3.40622	3.40622
RP11-363J20.1	0.344197	0.0194979	0.00572785	3.40406	3.40405
TSLP	0.344197	0.0107644	0.00316222	3.40406	3.40406
EIF5AP3	0.344197	0.0997686	0.0293087	3.40406	3.40406
CDKL2	0.344198	0.0121907	0.00358123	3.40406	3.40405
XXbac-B135H6.18	0.0902617	0.269177	0.0791517	3.40078	3.40077
RNASE4	0.0945115	1.97417	0.581192	3.39677	3.39676
RP11-325D15.2	0.536065	0.118117	0.0348561	3.3887	3.3887
KCTD9P1	0.120854	0.132431	0.0391333	3.38411	3.3841
AC079807.2	0.184652	0.14005	0.0414119	3.38189	3.38188
RP4-740C4.9	0.379078	0.119447	0.0353778	3.37632	3.37633
DACT3	0.184319	0.0346447	0.010264	3.37535	3.37536
BAI3	0.52505	0.0143067	0.00424749	3.36827	3.36827
HSD17B13	0.0499927	0.0855637	0.0254214	3.36582	3.36581
RP11-637O19.3	0.187341	0.0575695	0.0171206	3.36259	3.36259
DYX1C1	0.109568	0.268878	0.0801534	3.35455	3.35454
P2RY8	0.0288286	1.31505	0.39212	3.3537	3.35369
AL031663.2	0.281805	0.0725489	0.0216919	3.34451	3.34452
CTD-2010I16.1	0.493297	0.280335	0.0839859	3.33788	3.33788
PPIAP29	0.181509	0.118789	0.0356296	3.334	3.334
HEPACAM2	0.335599	0.0181733	0.00545334	3.33251	3.33251
RP11-266L9.6	0.335599	0.066752	0.0200305	3.33251	3.33252
TMEM8B	0.335599	0.00831632	0.00249551	3.33251	3.33251
RP11-90P5.2	0.53959	0.0173565	0.00521524	3.32803	3.32803
AIM1L	0.539968	0.0114653	0.00345166	3.32166	3.32168
RP11-98D18.9	0.109395	0.122486	0.0369982	3.31059	3.31059
RP11-475C16.1	0.431974	0.247631	0.0750171	3.30099	3.30099
RP11-214K3.18	0.260498	0.410605	0.124527	3.29732	3.29732
TMEM151A	0.260498	0.0413489	0.0125402	3.29732	3.29731
STMN1	0.00912767	6.54929	1.98888	3.29296	3.29295
HPSE	0.0758755	4.47571	1.35923	3.29284	3.29283
RN7SL23P	0.130239	0.345094	0.104916	3.28924	3.28924
MYO15A	0.0283444	0.023635	0.00721183	3.27725	3.27725
CTD-2369P2.12	0.460021	0.162182	0.0494893	3.27712	3.27711
XKR3	0.0718663	0.199858	0.0610366	3.2744	3.2744
PRH2	0.542886	0.0622848	0.0190272	3.27346	3.27346
RP11-588L15.2	0.543101	0.273198	0.0835475	3.26997	3.26997
RP11-53B2.3	0.543101	0.0496304	0.0151776	3.26997	3.26998
RP5-1109J22.1	0.543262	0.0245882	0.00752538	3.26737	3.26737
PDK4	0.095241	2.88621	0.883995	3.26496	3.26496
CPS1	0.543658	0.00422784	0.0012965	3.26097	3.26096
GMNC	0.543658	0.0116077	0.00355958	3.26097	3.26097
LRRC46	0.543658	0.015658	0.00480164	3.26097	3.26097
MACROD2	0.543658	0.0038931	0.00119385	3.26097	3.26096
RP11-12M9.3	0.543658	0.0754796	0.0231464	3.26097	3.26096
RP11-174G6.1	0.543658	0.0672079	0.0206098	3.26097	3.26097
SNORA5C	0.543658	0.322304	0.0988368	3.26097	3.26097
AP001462.6	0.543658	0.0976894	0.0299572	3.26097	3.26097
CTD-2532N20.1	0.543658	0.0761303	0.0233459	3.26097	3.26097
RP11-268F1.3	0.192595	0.0758392	0.0232908	3.25619	3.25619
C6ORF165	0.373013	0.0138716	0.00426208	3.25466	3.25466
ENO1P3	0.33154	0.0765815	0.0235353	3.2539	3.2539
RP11-245G13.2	0.12452	0.960361	0.29532	3.25193	3.25193
HNRNPA1P50	0.544419	0.0504244	0.0155211	3.24877	3.24876
RP4-614O4.12	0.401218	0.0940701	0.0290568	3.23746	3.23746
AIG1	0.0724883	0.338047	0.104466	3.23594	3.23595
RP5-997D16.2	0.545227	0.388406	0.12003	3.23591	3.23591
CCDC38	0.208279	0.019601	0.00606644	3.23105	3.23105
RP11-1035H13.2	0.545707	0.160805	0.0498108	3.22833	3.22832
GPR82	0.0591517	0.146712	0.0454679	3.22671	3.22672
RP11-1113L8.1	0.545816	0.129872	0.0402503	3.22661	3.22661
LINC01024	0.153045	0.123781	0.0383713	3.22587	3.22587
SAMD13	0.0262862	0.271393	0.0843107	3.21896	3.21896
GPR55	0.259547	0.0428613	0.0133234	3.217	3.21699
PAK6	0.100664	0.0158765	0.00495068	3.20694	3.20693
SCNN1A	0.265215	0.0249173	0.00777204	3.20601	3.20602
AP003774.4	0.121887	0.213227	0.066578	3.20266	3.20266
KCNN3	0.292356	0.00738796	0.00230686	3.2026	3.2026
QRFP	0.179206	0.138065	0.0431248	3.20153	3.20152
RP11-362F19.2	0.179206	0.0234968	0.00733925	3.20153	3.20153
AFF3	0.179206	0.00461528	0.00144159	3.20153	3.20152
RRAS2	0.0299729	0.106284	0.033198	3.20153	3.20152
CTD-2540B15.9	0.134631	0.25455	0.0795245	3.2009	3.2009
SHE	0.361235	0.00546062	0.00170638	3.20011	3.20012
PTCHD3P3	0.361235	0.0508754	0.015898	3.20011	3.20011
RP11-466A19.1	0.361235	0.0185859	0.0058079	3.20011	3.20011
RP11-778D9.13	0.361235	0.0743437	0.0232316	3.20011	3.20011
CTD-2165H16.3	0.319096	0.106715	0.0333932	3.1957	3.19571
AC016753.7	0.0626699	0.117203	0.0367391	3.19016	3.19014
CC2D2B	0.282301	0.0159591	0.00501536	3.18203	3.18204
DNASE1L3	0.0762639	0.375771	0.118127	3.18109	3.18108
TESC	0.129513	0.679951	0.213787	3.18052	3.18051
RP11-566K11.5	0.388956	0.0226673	0.00712865	3.17975	3.17975
RP11-637A17.2	0.266136	0.112593	0.0354394	3.17704	3.17706
POU5F1P6	0.390687	0.0434294	0.0136774	3.17527	3.17527
RP11-1396O13.2	0.114701	0.0586031	0.0184661	3.17355	3.17355
WEE1	0.0309588	0.104769	0.0330558	3.16945	3.16946
RP11-554A11.6	0.127316	0.247503	0.0783376	3.15944	3.15944
RP11-678G14.2	0.149003	0.197135	0.062515	3.15341	3.1534
HBA1	0.102314	0.0470783	0.0149518	3.14867	3.14867
TMEM56	0.430363	0.00753528	0.00239453	3.14687	3.14687
VWA7	0.00842005	0.124319	0.0395254	3.14529	3.14529
PRDX2P3	0.234767	0.231676	0.0737385	3.14186	3.14186
ANXA8L1	0.350574	0.00709058	0.00225726	3.14123	3.14123
AC020594.5	0.331034	0.298522	0.0950529	3.14059	3.14059
ANXA8L2	0.354547	0.0070837	0.0022562	3.13966	3.13966
RP6-206I17.3	0.141722	0.814775	0.25967	3.13773	3.13773
RNF219-AS1	0.551933	0.00482696	0.00154046	3.13345	3.13345
AC087392.1	0.353538	0.0260858	0.00832651	3.13286	3.13286
NAP1L3	0.353538	0.017099	0.00545797	3.13286	3.13285
FEZ1	0.353538	0.00760694	0.00242812	3.13286	3.13285
HAND1	0.353538	0.0259634	0.00828745	3.13286	3.13286
SDHCP3	0.353538	0.0891785	0.0284656	3.13286	3.13285
TEX38	0.353538	0.0292067	0.00932271	3.13286	3.13286
AC003682.16	0.353538	0.0976717	0.0311766	3.13286	3.13285
AC009473.1	0.353538	0.0652086	0.0208144	3.13286	3.13286
AF131215.3	0.353538	0.0258741	0.00825893	3.13286	3.13286
C7orf63	0.353538	0.00493756	0.00157606	3.13286	3.13285
RP11-676J12.4	0.353538	0.0253529	0.00809257	3.13286	3.13286
RP11-806O11.1	0.353538	0.0428531	0.0136786	3.13286	3.13286
SLC39A5	0.353538	0.015544	0.00496162	3.13286	3.13285
AC092535.3	0.353538	0.0208427	0.00665292	3.13286	3.13286
RP11-175P13.3	0.200491	0.0321022	0.0102517	3.13142	3.1314
LGI2	0.490416	0.0276277	0.00882878	3.12928	3.12928
DNAH11	0.552349	0.00563342	0.00180135	3.12734	3.12733
AP000295.9	0.451574	0.513709	0.164687	3.1193	3.11931
RP11-488C13.7	0.401527	0.533646	0.171169	3.11765	3.11766
SPTLC3	0.0624742	0.0288822	0.0092848	3.1107	3.1107
AP000240.9	0.418323	0.297355	0.095599	3.11044	3.11044
ANKRD55	0.0659281	0.0335035	0.010792	3.10447	3.10448
AC005740.6	0.112198	0.0439147	0.014149	3.10372	3.10373
NPM1P9	0.112198	0.0497943	0.0160434	3.10372	3.10372
RP11-190C22.8	0.112198	0.0833856	0.0268663	3.10372	3.10372
SCARNA23	0.112198	0.32328	0.104159	3.10372	3.10372
RP11-353B9.1	0.112198	0.0102654	0.00330743	3.10372	3.10374
RP11-214K3.22	0.178864	0.718707	0.231692	3.10199	3.10199
CTD-2349P21.5	0.45434	0.0998657	0.0322228	3.09923	3.09922
CCR9	0.45434	0.0318062	0.0102626	3.09923	3.09923
RP11-685M7.3	0.45434	0.0382355	0.0123371	3.09923	3.09923
TSPEAR-AS1	0.45434	0.0546055	0.0176191	3.09923	3.09922
LL22NC03-2H8.5	0.45434	0.027261	0.00879608	3.09923	3.09922
ITGA4	0.0767293	1.79135	0.579451	3.09146	3.09146
RP11-434I12.2	0.534277	0.0780428	0.0252537	3.09036	3.09035
ZDHHC15	0.490118	0.0195653	0.00633589	3.08802	3.08801
CASC15	0.33017	0.00489344	0.00158806	3.0814	3.08139
RP11-115D19.1	0.555577	0.0137786	0.00447249	3.08075	3.08074
RP11-265N6.2	0.555698	0.149156	0.0484423	3.07904	3.07904
RP11-815I9.4	0.381211	0.037268	0.012117	3.07569	3.07568
WFDC3	0.0529214	0.0410691	0.0133588	3.07432	3.07431
TET1	0.0960327	0.0453311	0.0147508	3.07312	3.07313
AB019441.29	0.556627	0.0704442	0.0229764	3.06594	3.06594
AF178030.2	0.556651	0.329519	0.107489	3.0656	3.06561
AP3B2	0.556651	0.00587644	0.0019169	3.0656	3.0656
H2AFB1	0.556651	0.0854073	0.0278599	3.0656	3.0656
HNRNPA1P5	0.556651	0.0457097	0.0149105	3.0656	3.0656
MAMDC2	0.556651	0.0114571	0.00373731	3.0656	3.0656
OFD1P17	0.556651	0.0292615	0.00954512	3.0656	3.0656
POU1F1	0.556651	0.0281425	0.0091801	3.0656	3.0656
PTN	0.556651	0.0515535	0.0168168	3.0656	3.0656
RP11-63M22.1	0.556651	0.0823798	0.0268724	3.0656	3.06559
AC110781.3	0.556651	0.0278058	0.00907027	3.0656	3.0656
AL354808.2	0.556651	0.318124	0.103772	3.0656	3.06561
AP001432.14	0.556651	0.254744	0.0830976	3.0656	3.0656
AP006216.12	0.556651	0.0784291	0.0255836	3.0656	3.0656
C19orf67	0.556651	0.0286725	0.00935297	3.0656	3.0656
CALB1	0.556651	0.018558	0.00605362	3.0656	3.0656
HMGB1P23	0.556651	0.0777387	0.0253584	3.0656	3.0656
MAB21L2	0.556651	0.0478738	0.0156165	3.0656	3.06559
RP11-106J23.1	0.556651	0.0890234	0.0290395	3.0656	3.0656
RP11-2H8.2	0.556651	0.123426	0.0402616	3.0656	3.0656
RP11-406H23.2	0.556651	0.0879593	0.0286924	3.0656	3.0656
TFAP2B	0.556651	0.00718094	0.00234243	3.0656	3.06559
AC010761.13	0.556651	0.176976	0.0577298	3.0656	3.06559
AC018630.1	0.556651	0.233627	0.0762094	3.0656	3.06559
AC018878.3	0.556651	0.101976	0.0332646	3.0656	3.0656
AC093627.12	0.556651	0.0769261	0.0250933	3.0656	3.0656
AC109631.1	0.556651	0.0565372	0.0184425	3.0656	3.06559
C1orf173	0.556651	0.0053509	0.00174547	3.0656	3.06559
C6orf10	0.556651	0.0179713	0.00586226	3.0656	3.06559
CTC-260E6.8	0.556651	0.0826884	0.026973	3.0656	3.0656
CTC-360J11.4	0.556651	0.0213106	0.00695154	3.0656	3.06559
CTC-559E9.8	0.556651	0.219134	0.0714818	3.0656	3.06559
CTD-2528A14.5	0.556651	0.0723862	0.0236124	3.0656	3.0656
CTD-2607J13.1	0.556651	0.107174	0.0349601	3.0656	3.06561
CTD-3037G24.3	0.556651	0.0632602	0.0206355	3.0656	3.0656
CTD-3099C6.11	0.556651	0.0685646	0.0223658	3.0656	3.0656
CTD-3195I5.4	0.556651	0.110944	0.0361899	3.0656	3.06561
CYCSP52	0.556651	0.142437	0.0464632	3.0656	3.06559
DSCR9	0.556651	0.0232276	0.00757684	3.0656	3.06561
EEF1B2P1	0.556651	0.0654157	0.0213386	3.0656	3.0656
ENO4	0.556651	0.128609	0.0419522	3.0656	3.06561
GAP43	0.556651	0.0423149	0.0138031	3.0656	3.06561
GUCY2C	0.556651	0.0105965	0.00345658	3.0656	3.0656
HMGB1P8	0.556651	0.0465285	0.0151776	3.0656	3.0656
KRR1P1	0.556651	0.109977	0.0358744	3.0656	3.06561
LA16c-306A4.1	0.556651	0.0833124	0.0271766	3.0656	3.06559
LIPE	0.556651	0.00848167	0.00276673	3.0656	3.06559
MMP21	0.556651	0.0230097	0.00750577	3.0656	3.0656
OLFM3	0.556651	0.009696	0.00316284	3.0656	3.0656
RP1-27K12.4	0.556651	0.0807232	0.026332	3.0656	3.06559
RP11-230C9.2	0.556651	0.061498	0.0200607	3.0656	3.0656
RP11-26M5.2	0.556651	0.0535869	0.0174801	3.0656	3.06559
RP11-34D15.2	0.556651	0.187497	0.0611617	3.0656	3.06559
RP11-417B4.2	0.556651	0.11207	0.0365573	3.0656	3.0656
RP11-426C22.6	0.556651	0.0787087	0.0256748	3.0656	3.0656
RP11-43N5.1	0.556651	0.0281694	0.00918889	3.0656	3.06559
RP11-445L13__B.3	0.556651	0.0919908	0.0300075	3.0656	3.06559
RP11-44I10.3	0.556651	0.100812	0.0328849	3.0656	3.0656
RP11-478C6.2	0.556651	0.0906686	0.0295761	3.0656	3.0656
RP11-479I16.2	0.556651	0.18631	0.0607746	3.0656	3.06559
RP11-535C21.3	0.556651	0.10984	0.0358298	3.0656	3.0656
RP11-570L15.2	0.556651	0.087264	0.0284656	3.0656	3.06559
RP11-648M2.2	0.556651	0.0377398	0.0123108	3.0656	3.06558
RP11-650L12.1	0.556651	0.135863	0.0443187	3.0656	3.06559
RP11-661O13.1	0.556651	0.0566097	0.0184661	3.0656	3.0656
RP11-755F10.3	0.556651	0.0819213	0.0267228	3.0656	3.0656
RP11-8H2.1	0.556651	0.057947	0.0189023	3.0656	3.06561
RP3-525L6.2	0.556651	0.122996	0.0401214	3.0656	3.0656
RP4-631H13.6	0.556651	0.252318	0.0823062	3.0656	3.0656
RP5-994D16.3	0.556651	0.0740866	0.0241671	3.0656	3.0656
RP6-11O7.2	0.556651	0.0595089	0.0194118	3.0656	3.0656
SLC25A3P2	0.556651	0.0501768	0.0163677	3.0656	3.0656
SMLR1	0.556651	0.0175779	0.00573391	3.0656	3.0656
SSXP10	0.556651	0.0781515	0.0254931	3.0656	3.06559
TDGF1P6	0.556651	0.0985616	0.0321508	3.0656	3.0656
XIAP-AS1	0.556651	0.274827	0.0896488	3.0656	3.0656
ZNF259P1	0.556651	0.00896014	0.0029228	3.0656	3.0656
AC006378.2	0.556651	0.069427	0.0226471	3.0656	3.0656
CTA-440B3.1	0.556651	0.0925694	0.0301962	3.0656	3.0656
LRRC4B	0.556651	0.0141479	0.00461505	3.0656	3.0656
NT5C1B	0.556651	0.0110059	0.00359012	3.0656	3.06561
RP11-354P11.3	0.556651	0.080871	0.0263802	3.0656	3.06559
RP11-429P3.5	0.556651	0.0662997	0.021627	3.0656	3.0656
RP4-544H6.2	0.556651	0.0496688	0.016202	3.0656	3.0656
SYT8	0.556651	0.00909674	0.00296736	3.0656	3.0656
TAGLN2P1	0.556651	0.150445	0.0490752	3.0656	3.0656
TCEB3C	0.556651	0.015683	0.00511582	3.0656	3.06559
RP11-364L4.1	0.556675	0.0523791	0.017088	3.06526	3.06526
SYTL4	0.0142586	0.137254	0.0447821	3.06493	3.06493
RP11-38P22.2	0.163276	3.49878	1.14172	3.06448	3.06448
RP11-727F15.9	0.19252	0.125213	0.0408692	3.06375	3.06375
KLRAP1	0.136644	0.230694	0.0753533	3.0615	3.0615
KRT4	0.0183345	0.0288869	0.00943989	3.06008	3.06009
RP11-518L10.5	0.557359	0.0695014	0.0227449	3.05569	3.05569
PVRIG2P	0.45053	2.63462e-06	8.63678e-07	3.05047	3.05047
SLC7A9	0.458857	0.0328122	0.0107602	3.0494	3.0494
CTA-85E5.10	0.557818	0.0308395	0.0101136	3.04931	3.04931
CYP4F59P	0.321546	0.0642361	0.0210977	3.0447	3.0447
CTB-147C13.1	0.202695	0.172491	0.0566629	3.04416	3.04416
HJURP	0.185559	0.104568	0.0343616	3.04315	3.04316
RP11-286E11.1	0.558413	0.0308129	0.0101322	3.04109	3.04109
TPI1P1	0.396693	0.0548182	0.0180542	3.03632	3.03631
C20orf202	0.396892	0.025597	0.00844179	3.03218	3.03218
VN1R14P	0.396892	0.088391	0.029151	3.03218	3.03218
KCNMB4	0.396892	0.0084238	0.00277814	3.03218	3.03217
CTA-331F8.1	0.138939	0.150271	0.0496479	3.02674	3.02673
RP11-563K23.1	0.138939	0.162075	0.0535477	3.02674	3.02674
RP11-242J7.1	0.138939	0.0423083	0.0139782	3.02674	3.02673
RP11-694I15.7	0.22263	0.048444	0.0160129	3.02531	3.02531
DKFZP779J2370	0.429595	0.111155	0.0367713	3.02286	3.02287
RNA5S7	0.515865	1.39288	0.461789	3.01627	3.01627
RP5-857K21.4	0.332576	0.0678867	0.0225218	3.01427	3.01427
RP11-799B12.4	0.0861394	0.470689	0.156157	3.0142	3.0142
RNASE1	0.513841	13.5221	4.48668	3.01382	3.01383
NDC80	0.0923794	0.164081	0.0545405	3.00842	3.00842
CRYBB1	0.0238172	0.0762729	0.0253577	3.00788	3.00788
RP11-541N10.3	0.046437	0.11192	0.0372191	3.00707	3.00706
ICAM4	0.0645657	1.23401	0.411012	3.00237	3.00237
DIRAS1	0.0991572	0.337212	0.112395	3.00024	3.00024
JPH4	0.0392681	0.0865618	0.0288553	2.99986	2.99986
SHISA9	0.426138	0.0252642	0.0084236	2.99921	2.99922
AC005488.11	0.56155	0.0503848	0.0168034	2.9985	2.99849
FAM180B	0.0530688	0.330656	0.110319	2.99726	2.99727
FAM212A	0.0391641	0.563319	0.188086	2.99501	2.99501
CCNE2	0.043996	0.209703	0.0700722	2.99267	2.99267
RP3-430N8.10	0.562051	0.294671	0.0984919	2.99183	2.99183
RN7SL505P	0.345771	0.296158	0.0989937	2.99168	2.99169
RP11-66B24.7	0.562266	0.0130223	0.0043568	2.98897	2.98896
PPEF1	0.309067	0.041654	0.0139372	2.9887	2.98869
ADCY6	0.151287	0.0110923	0.00371671	2.98444	2.98444
RP11-382B18.4	0.35889	0.194822	0.0653002	2.98349	2.98348
WNT5B	0.503327	0.0245631	0.00823428	2.98303	2.98303
RP11-175B9.3	0.295969	0.350472	0.117513	2.98241	2.98241
RP11-403I13.4	0.562947	0.00982168	0.0032959	2.97997	2.97997
CTD-2611O12.6	0.338703	0.0844201	0.0284043	2.97209	2.97209
MEGF10	0.338703	0.00584858	0.00196784	2.97209	2.97208
PXDNL	0.338703	0.0100569	0.00338379	2.97209	2.97208
AC009299.3	0.253054	0.053937	0.0181787	2.96705	2.96704
KIAA0101	0.196495	0.121743	0.0410742	2.96397	2.96398
RP11-785H5.2	0.103364	0.423558	0.142923	2.96353	2.96354
CTD-2116N17.1	0.167945	0.147675	0.0499101	2.95883	2.95882
PTPRR	0.490218	0.016572	0.00560233	2.95806	2.95805
ANKRD36BP1	0.554359	0.43087	0.145744	2.95634	2.95635
C7orf10	0.174024	0.0222802	0.00754353	2.95355	2.95355
SNORA11	0.174024	0.0585549	0.0198252	2.95355	2.95356
CTC-425O23.2	0.241297	0.0581542	0.0197039	2.9514	2.95141
GPM6B	0.42559	0.127327	0.0431473	2.95098	2.95098
PNPLA3	0.0869403	1.23165	0.417541	2.94977	2.94977
RP11-887P2.6	0.343079	0.118339	0.0401347	2.94855	2.94855
MANSC1	0.0246596	0.0479521	0.0162695	2.94736	2.94736
PROX1	0.173425	0.0349759	0.011873	2.94585	2.94584
LRRC17	0.366405	0.0307088	0.0104503	2.93854	2.93856
AZU1	0.0883572	0.178647	0.0608601	2.93536	2.93537
RP4-682C21.2	0.5666	0.249669	0.0851336	2.93267	2.93267
ACAP2-IT1	0.321624	0.963283	0.328993	2.92797	2.92797
LINC00511	0.345175	0.00917205	0.0031435	2.91778	2.91778
HMGN1P15	0.1367	0.142462	0.0488257	2.91777	2.91777
ASH1L-IT1	0.1367	0.0938088	0.0321508	2.91777	2.91777
ADCYAP1R1	0.1367	0.006155	0.00210949	2.91777	2.91777
PNMA3	0.1367	0.011204	0.00383993	2.91777	2.91776
RN7SL381P	0.1367	0.141981	0.0486607	2.91777	2.91778
STRC	0.1367	0.00499897	0.00171328	2.91777	2.91778
TRIM31	0.1367	0.0118886	0.00407456	2.91777	2.91776
CECR5-AS1	0.1367	0.0666028	0.0228266	2.91777	2.91777
HPX	0.1367	0.0115743	0.00396684	2.91777	2.91776
RP11-483F11.7	0.1367	0.138701	0.0475366	2.91777	2.91777
VANGL2	0.1367	0.00787011	0.0026973	2.91777	2.91777
PLXNA4	0.1367	0.00256697	0.000879769	2.91777	2.91778
RP11-449H11.1	0.1367	0.071963	0.0246637	2.91777	2.91777
FAM90A1	0.084016	0.138881	0.0476781	2.91288	2.91289
BNIP3P1	0.43875	0.175833	0.0604642	2.90805	2.90805
RP11-285J16.1	0.146475	0.254113	0.0876202	2.90016	2.90016
MAMSTR	0.183952	0.0583996	0.0201627	2.89642	2.89642
SLC5A4	0.179456	0.0616915	0.0213071	2.89535	2.89535
RP11-697N18.3	0.569581	0.225826	0.0779977	2.89529	2.89529
GS1-124K5.4	0.00364253	0.829557	0.286537	2.89511	2.89511
GOLGA8M	0.0244346	0.0568649	0.0196587	2.89261	2.89261
PODNL1	0.153305	0.0345239	0.0119607	2.88645	2.88644
LINC00092	0.389069	0.0519019	0.01799	2.88505	2.88504
PBK	0.231416	0.038376	0.0133058	2.88414	2.88416
SCN10A	0.0634826	0.112677	0.0390863	2.88278	2.88277
VN1R105P	0.158813	0.165771	0.0575907	2.87844	2.87843
ABHD17AP1	0.570966	0.0302937	0.0105249	2.87828	2.87829
ABHD17AP2	0.570967	0.0319607	0.0111042	2.87827	2.87825
NBPF18P	0.360315	0.00947393	0.00329536	2.87493	2.87493
HMGB1P20	0.360315	0.0575013	0.0200009	2.87493	2.87494
AC011893.3	0.360315	0.0209068	0.00727209	2.87493	2.87494
RP11-575L7.4	0.571343	0.049173	0.0171115	2.87369	2.87368
MMP16	0.349769	0.00760926	0.00265191	2.86935	2.86935
SLC6A9	0.44511	0.0197088	0.00687121	2.86831	2.86832
RP11-888D10.3	0.192315	0.285931	0.0998529	2.86352	2.86352
MEIS1	0.500312	0.0156934	0.00549406	2.85642	2.85643
CTD-2293H3.1	0.125976	0.130378	0.0456605	2.85538	2.85538
PPIL6	0.0036541	0.0878616	0.0307843	2.85411	2.8541
RP1-261G23.7	0.572969	0.214665	0.0752142	2.85405	2.85405
RP11-1070A24.2	0.402064	0.101098	0.0354486	2.85196	2.85196
TMEM151B	0.486063	0.0178359	0.0062543	2.85178	2.85178
FCF1P1	0.416535	0.0719047	0.0252252	2.85051	2.85051
RP6-201G10.2	0.416535	0.0286715	0.0100584	2.85051	2.8505
RPS3AP32	0.416535	0.1072	0.0376073	2.85051	2.85051
AC018647.3	0.416535	0.0144112	0.00505566	2.85051	2.85051
C9orf147	0.416535	0.0238985	0.00838392	2.85051	2.85052
KDELC1P1	0.416535	0.0272085	0.00954512	2.85051	2.85051
RP11-49O14.2	0.416535	0.0527055	0.0184898	2.85051	2.85052
RP11-797A18.3	0.416535	0.155521	0.054559	2.85051	2.85051
AL359091.2	0.416535	0.0222414	0.00780259	2.85051	2.85052
CTD-2012K14.6	0.416535	0.034677	0.0121652	2.85051	2.85051
FBLN1	0.416535	0.00575359	0.00201844	2.85051	2.85051
GPRC5D	0.416535	0.0365281	0.0128146	2.85051	2.85051
NYNRIN	0.416535	0.00516123	0.00181063	2.85051	2.85052
RNF224	0.416535	0.0273171	0.00958322	2.85051	2.85051
RP1-16A9.1	0.416535	0.041347	0.0145051	2.85051	2.85051
RP11-21M24.2	0.416535	0.0282183	0.00989937	2.85051	2.85051
RP11-393M11.2	0.416535	0.0972929	0.0341317	2.85051	2.85051
RP11-982M15.8	0.416535	0.0107593	0.00377452	2.85051	2.85051
MIR1539	0.416535	0.0705457	0.0247484	2.85051	2.85052
CENPA	0.349192	0.174618	0.0614954	2.83952	2.83953
ST7-OT4	0.109738	0.133063	0.0468682	2.8391	2.83909
SLC29A4	0.0605613	0.0751884	0.0265011	2.83718	2.83718
NCAM2	0.10303	0.0145497	0.00513119	2.83554	2.83554
KRT8P42	0.50026	0.145769	0.0514781	2.83166	2.83167
ADRB2	0.211269	0.158276	0.0559079	2.83101	2.83101
RP11-44F14.1	0.0900112	0.0420766	0.0148671	2.83018	2.83018
RP1-225E12.2	0.575046	0.0825272	0.0291675	2.82942	2.82942
RP11-348N5.7	0.293763	0.120499	0.0426271	2.82682	2.82682
FAM13A	0.0176689	0.794649	0.281151	2.82641	2.82641
CTB-13F3.1	0.194553	0.122468	0.04333	2.82639	2.8264
EMP2	0.21167	0.0990149	0.0350924	2.82155	2.82155
RP11-693J15.5	0.195488	0.01152	0.00409432	2.81365	2.81365
RP11-344B5.2	0.00638174	2.73131	0.970848	2.81333	2.81332
TOMM20L	0.576477	0.0804087	0.0285876	2.81272	2.81271
FAM21D	0.440558	1.3941	0.495768	2.81201	2.812
RP11-527J8.1	0.0727374	0.315563	0.112288	2.81031	2.8103
RFTN2	0.5767	0.0269525	0.0095912	2.81013	2.81013
SLC46A1	0.0297158	1.12257	0.399543	2.80963	2.80964
GOLGA8O	0.401511	0.189138	0.0673356	2.80888	2.80889
RN7SKP30	0.129216	0.469683	0.167331	2.80691	2.80691
OR6K4P	0.374537	0.0379596	0.0135406	2.80339	2.80339
RN7SL535P	0.374537	0.12781	0.0455914	2.80339	2.80338
RP11-322E11.5	0.374538	0.0414406	0.0147824	2.80339	2.80337
CTD-2026K11.2	0.57729	0.345581	0.123275	2.80332	2.80333
WDR78	0.168745	0.0520303	0.0185753	2.80105	2.80105
ELFN2	0.120467	0.0148196	0.0052985	2.79694	2.79694
CTC-366B18.4	0.135955	0.168444	0.0602331	2.79653	2.79654
AC008984.2	0.137778	0.13579	0.0486521	2.79104	2.79104
MYO1A	0.00194831	0.297225	0.106508	2.79063	2.79064
SDHAP3	0.277482	0.220521	0.0790592	2.78931	2.78931
GOLGA8R	0.144813	0.358879	0.12869	2.78872	2.78871
RP11-1007O24.2	0.161748	0.0767848	0.0275462	2.78749	2.78749
RNF125	0.0465624	1.84573	0.662576	2.78568	2.78569
CD22	0.0170305	12.8733	4.62583	2.78291	2.78292
ABLIM3	0.0255927	0.182129	0.065607	2.77606	2.77606
ATP8A2P2	0.579773	0.101966	0.0367438	2.77505	2.77505
HAND2-AS1	0.482449	0.0162554	0.00586167	2.77317	2.77317
AC090587.5	0.337044	0.180341	0.0650362	2.77293	2.77293
DDIT4L	0.0994582	0.185326	0.0669333	2.76882	2.76882
FAM86FP	0.365335	0.44306	0.160125	2.76696	2.76696
FAM117B	0.00178814	0.459336	0.166167	2.76429	2.7643
AGGF1P3	0.581308	0.0420644	0.0152524	2.75788	2.75789
SLC35G6	0.581618	0.0332	0.0120532	2.75445	2.75446
ZNF32-AS2	0.581842	0.045171	0.016414	2.75197	2.75198
RP11-738E22.3	0.411349	0.249999	0.0908768	2.75097	2.75097
CTD-2574D22.2	0.0488414	0.118703	0.0431728	2.74949	2.74949
AC092652.1	0.565497	0.120151	0.0437114	2.74874	2.74873
AC097495.3	0.565497	0.086835	0.0315908	2.74874	2.74874
AC112229.7	0.556022	0.00282477	0.00102819	2.74734	2.74732
E2F3-IT1	0.368252	0.197543	0.0720179	2.74297	2.74297
RP11-361F15.2	0.231659	0.679083	0.247621	2.74242	2.74243
TUBA8	0.262404	0.149487	0.0546873	2.73349	2.73349
KIF17	0.274306	0.422909	0.154774	2.73242	2.73243
LINC00865	0.0965897	0.100594	0.0368463	2.73011	2.7301
RP11-269F19.2	0.167824	0.0549364	0.0201266	2.72955	2.72954
RPS5P2	0.584311	0.183982	0.0675168	2.72498	2.72498
CBX3P3	0.584311	0.221331	0.0812232	2.72498	2.72497
CCDC65	0.584311	0.04962	0.0182093	2.72498	2.72498
CTC-250P20.1	0.584311	0.406028	0.149003	2.72498	2.72497
H2AFZP4	0.584311	0.31233	0.114617	2.72498	2.72499
LA16c-361A3.3	0.584311	0.208404	0.0764792	2.72498	2.72498
RP11-574F21.2	0.584311	0.211397	0.0775776	2.72498	2.72497
SLC25A39P1	0.584311	0.110562	0.0405735	2.72498	2.72498
WNK3	0.584311	0.01029	0.00377617	2.72498	2.72498
PXDN	0.584311	0.01046	0.00383857	2.72498	2.72497
RP11-474L11.5	0.584311	0.119178	0.0437356	2.72498	2.72497
RP11-777B9.1	0.584311	0.150766	0.0553275	2.72498	2.72497
TUB	0.584311	0.0175168	0.00642826	2.72498	2.72497
MANSC4	0.412227	0.875395	0.321263	2.72485	2.72485
RNU2-6P	0.470641	0.388368	0.142533	2.72476	2.72476
RP11-255C15.3	0.287671	0.075068	0.0275931	2.72054	2.72054
LOXL2	0.327697	0.0133028	0.00489648	2.71681	2.71681
AC009061.1	0.585111	0.0838159	0.030856	2.71636	2.71636
RP1-168L15.5	0.0675376	0.0912715	0.0336342	2.71365	2.71365
GPX3	0.0469594	9.026	3.32765	2.71242	2.71242
TLR10	0.353085	0.0320563	0.0118217	2.71164	2.71165
DPYS	0.396772	0.12737	0.0470101	2.70941	2.70942
RP11-154J22.1	0.318168	0.0687263	0.0254269	2.70289	2.7029
RP11-324I22.3	0.318168	0.225463	0.0834156	2.70289	2.70289
RN7SL76P	0.383547	0.135639	0.0501867	2.70269	2.70269
RP11-367N14.3	0.383547	0.0614012	0.0227186	2.70269	2.70268
WSCD1	0.383547	0.00428632	0.00158595	2.70269	2.70268
AC140481.1	0.383547	0.00725734	0.00268523	2.70269	2.70269
CMTM2	0.383547	0.0338214	0.012514	2.70269	2.70268
PPIAP6	0.586626	0.0295037	0.0109266	2.70019	2.70017
USP44	0.316307	0.0356699	0.0132111	2.69999	2.69999
RP11-384C4.6	0.352534	0.179366	0.0664781	2.69812	2.69812
EEF1DP3	0.268014	0.0988793	0.0366762	2.69601	2.69601
RP11-262D11.2	0.237373	0.112326	0.0417178	2.69251	2.69252
RP11-720L2.4	0.587488	0.46855	0.174112	2.69108	2.69108
C1ORF220	0.307941	0.0571886	0.021269	2.68883	2.68882
RP11-81A22.5	0.0403302	0.14956	0.0556316	2.6884	2.6884
TSSK3	0.0683681	0.0508264	0.0189342	2.68437	2.68437
CD160	0.588146	0.0782002	0.0291337	2.68418	2.68418
RN7SL552P	0.324899	0.296158	0.110405	2.68247	2.68247
RP11-216M21.1	0.551017	0.449096	0.167511	2.681	2.68099
ARHGEF28	0.14885	0.343042	0.128168	2.6765	2.6765
DENND5B-AS1	0.588909	0.0678331	0.0253466	2.67622	2.67622
GAPT	0.0293497	0.396277	0.148108	2.67561	2.67559
FLJ20373	0.179952	0.36021	0.134636	2.67544	2.67544
BMS1P11	0.305104	0.148624	0.0555523	2.67539	2.67539
RPL34-AS1	0.241348	0.0158495	0.00592588	2.67462	2.67462
ABLIM2	0.32147	0.012713	0.00476309	2.66906	2.66907
CUX2	0.176795	0.0270954	0.0101721	2.66369	2.6637
RP11-48B3.4	0.057635	0.0611589	0.0229833	2.66101	2.66101
BX470102.3	0.590787	0.360341	0.135627	2.65685	2.65685
Z98049.1	0.590787	0.0817347	0.0307637	2.65685	2.65686
RP11-490F3.1	0.396385	0.242085	0.0911619	2.65555	2.65555
FAM111B	0.0952021	0.235245	0.0885959	2.65525	2.65526
CASR	0.590947	0.00873133	0.00328837	2.65522	2.65522
LCK	0.590947	0.014103	0.00531145	2.65522	2.65521
STK19P	0.590947	0.223042	0.0840014	2.65522	2.65522
NMUR1	0.590947	0.0285396	0.0107485	2.65522	2.65522
RP3-473L9.4	0.0766017	0.420259	0.158324	2.65442	2.65442
GLT8D2	0.540411	0.0350505	0.0132103	2.65328	2.65327
RP11-1074O12.1	0.493016	0.0501549	0.0189099	2.65231	2.65231
MST1P2	0.216931	0.0534662	0.0201648	2.65147	2.65146
LINC00954	0.0963072	0.0666242	0.0251306	2.65112	2.65112
TMOD4	0.26825	0.035343	0.0133361	2.65017	2.65018
AC074289.1	0.0040734	0.0840053	0.0317148	2.64877	2.64877
RP4-635E18.6	0.04896	0.616057	0.232671	2.64776	2.64776
DNM1P35	0.163579	0.0942492	0.0356031	2.64722	2.64722
TEX14	0.111529	0.721757	0.272667	2.64703	2.64703
HP	0.378628	0.0308506	0.0116613	2.64556	2.64555
PSMD4P1	0.592066	0.0343378	0.0129879	2.64383	2.64383
CD6	0.0234958	0.107285	0.0406135	2.64162	2.64161
ADCY1	0.463333	0.0140562	0.00532283	2.64074	2.64074
RP11-454K7.1	0.33931	0.130408	0.0494182	2.63886	2.63887
RP11-290C10.1	0.0431952	0.118299	0.0448351	2.63853	2.63854
CD101	0.0193788	0.407744	0.154691	2.63586	2.63586
FAM171A1	0.398448	0.00959788	0.00364187	2.63543	2.63543
LPHN2	0.398448	0.00489549	0.00185757	2.63543	2.63543
RP11-70P17.1	0.398448	0.0785913	0.0298211	2.63543	2.63543
RASL11B	0.149265	0.21084	0.0800335	2.6344	2.6344
TRPC2	0.31342	0.0368102	0.0140002	2.62927	2.62926
ME3	0.0999923	5.66393	2.15473	2.62861	2.6286
RPL21P23	0.593675	1.15188	0.43837	2.62766	2.62764
LTB4R	0.0407878	1.74462	0.663968	2.62757	2.62757
EGFEM1P	0.283943	0.015758	0.00599919	2.6267	2.62669
RPL6P8	0.398169	0.0974083	0.0370877	2.62643	2.62643
ANLN	0.200216	0.301165	0.114704	2.62559	2.62558
KCNA3	0.016574	0.623725	0.237775	2.62318	2.62317
FHL1	0.00026035	2.18649	0.833713	2.6226	2.62259
TAS2R63P	0.217373	0.155983	0.059487	2.62214	2.62214
KCNH2	0.392306	0.0107639	0.00410534	2.62192	2.62193
AC098820.3	0.177331	0.0853985	0.0325952	2.61997	2.61997
METTL7A	0.0130904	5.16305	1.97174	2.61852	2.61852
SHISA4	0.113944	0.083747	0.0320094	2.61632	2.61633
RP11-342K6.2	0.383437	0.25028	0.0957126	2.61491	2.61491
AC128709.1	0.068211	0.0367378	0.0141144	2.60287	2.60286
RP11-379F4.1	0.257609	0.592998	0.227903	2.60197	2.60198
RP11-474G23.1	0.565569	0.0855528	0.0328861	2.60149	2.60149
AC109826.1	0.431413	0.0323688	0.0124468	2.60056	2.60057
EGF	0.431413	0.00752295	0.00289282	2.60056	2.60056
HPGD	0.207476	2.37939	0.915383	2.59934	2.59934
SHC4	0.492085	0.10899	0.0419434	2.59849	2.5985
RP11-169D4.2	0.431772	0.0694173	0.0267177	2.59817	2.59818
YPEL1	0.21545	0.102475	0.0394644	2.59664	2.59664
RP11-395P17.11	0.426988	0.0943664	0.0363507	2.596	2.596
GALNT3	0.0314627	0.236942	0.091439	2.59126	2.59126
RP11-562A8.1	0.11351	0.225501	0.0870889	2.58931	2.58932
RP11-252E2.1	0.155621	0.0485904	0.0187665	2.58922	2.58921
MKI67	0.14942	0.410928	0.158742	2.58866	2.58865
SPTBN1	0.0336853	8.14228	3.14764	2.58679	2.58679
GPA33	0.102908	0.154458	0.0597247	2.58617	2.58617
NOTUM	0.16804	0.027566	0.0106595	2.58604	2.58605
PFN1P2	0.597953	0.202977	0.0785007	2.58567	2.58567
RP11-578F21.3	0.598117	0.0516829	0.0200004	2.58409	2.58409
BCYRN1	0.0732719	0.0160949	0.00622921	2.58378	2.58378
DMD	0.330254	0.0484225	0.018751	2.5824	2.5824
PVRIG	0.407906	0.0192864	0.00747052	2.58168	2.58167
DLGAP3	0.519528	0.0186999	0.00724344	2.58164	2.58163
CTA-268H5.12	0.393974	0.442237	0.171419	2.57986	2.57986
COL9A3	0.599107	0.00721624	0.00280286	2.57459	2.5746
CYP4F3	0.599107	0.00631895	0.00245435	2.57459	2.57459
GML	0.599107	0.0370868	0.0144049	2.57459	2.5746
AC079305.10	0.494843	0.154246	0.0599391	2.57338	2.57338
INCA1	0.234896	0.0825553	0.0321006	2.57177	2.57177
CEP55	0.0660642	0.407233	0.158364	2.5715	2.5715
LINC00926	0.213298	0.375437	0.146076	2.57014	2.57015
CTD-2555A7.3	0.373763	0.204444	0.0796029	2.5683	2.5683
RP11-271K21.11	0.566402	0.106869	0.0416253	2.5674	2.5674
GARNL3	0.115244	0.0287388	0.0112076	2.56422	2.56422
RP11-707O23.5	0.600219	0.0466371	0.0181891	2.56402	2.56401
RP11-317N8.5	0.358641	0.0615384	0.024014	2.5626	2.56261
CES1P2	0.407474	0.0311643	0.012163	2.56222	2.56222
CTD-2302E22.4	0.240541	0.0632611	0.0247092	2.56023	2.56022
RNASE2	0.240541	0.0918334	0.0358692	2.56023	2.56023
SULT1C2P1	0.266653	0.0356604	0.0139442	2.55736	2.55736
NPM1P19	0.60114	0.103387	0.0404595	2.55533	2.55532
LMO3	0.60121	0.00716718	0.00280553	2.55467	2.55466
RP11-382A20.7	0.60121	0.174804	0.0684256	2.55467	2.55466
AC003989.4	0.60121	0.130252	0.0509861	2.55466	2.55466
AC018737.6	0.60121	0.14748	0.0577298	2.55466	2.55466
CENPCP1	0.60121	0.0285464	0.0111742	2.55466	2.55467
GAPDHP2	0.60121	0.0737401	0.0288649	2.55466	2.55466
HNRNPA3P15	0.60121	0.0717277	0.0280772	2.55466	2.55466
PHOX2A	0.60121	0.0412515	0.0161475	2.55466	2.55467
RD3L	0.60121	0.0612761	0.023986	2.55466	2.55466
RP11-115H15.1	0.60121	0.343891	0.134613	2.55466	2.55466
RP11-129B9.2	0.60121	0.142898	0.0559362	2.55466	2.55466
RP11-1399P15.1	0.60121	0.136283	0.0533466	2.55466	2.55467
RP11-234K24.3	0.60121	0.0516621	0.0202226	2.55466	2.55467
RP11-28G8.1	0.60121	0.022969	0.008991	2.55466	2.55467
RP11-384B12.2	0.60121	0.0785407	0.030744	2.55466	2.55467
RP11-52I18.1	0.60121	0.198363	0.0776473	2.55466	2.55467
RP11-56B16.1	0.60121	0.0408848	0.016004	2.55466	2.55466
RP11-767L7.1	0.60121	0.0651839	0.0255156	2.55466	2.55467
RP11-85F14.1	0.60121	0.0735191	0.0287784	2.55466	2.55466
RP3-355L5.3	0.60121	0.0985176	0.0385638	2.55466	2.55467
RP3-402G11.25	0.60121	0.108384	0.0424259	2.55466	2.55467
GP6	0.60121	0.0272263	0.0106575	2.55466	2.55466
HNRNPA1P14	0.60121	0.0787087	0.0308098	2.55466	2.55466
RP11-166O4.4	0.60121	0.19469	0.0762094	2.55466	2.55467
RP11-214O14.1	0.60121	0.122859	0.0480921	2.55466	2.55466
FTLP3	0.50842	2.49889	0.979752	2.55053	2.55053
CTC-537E7.3	0.427571	0.110059	0.04323	2.5459	2.54589
FAM78B	0.427571	0.00846293	0.00332414	2.5459	2.5459
CTB-46B19.1	0.427571	0.0871126	0.0342168	2.5459	2.5459
ELF5	0.427571	0.010041	0.00394399	2.5459	2.5459
LSAMP	0.427571	0.00435269	0.00170968	2.5459	2.54591
RP11-111F5.3	0.427571	0.0573372	0.0225213	2.5459	2.54591
RP11-459E5.1	0.427571	0.0205953	0.00808959	2.5459	2.5459
RP4-613B23.1	0.427571	0.114966	0.0451574	2.5459	2.5459
SLC9A2	0.0224494	0.18914	0.0743002	2.54561	2.54562
RP11-432B6.3	0.350953	0.11318	0.044514	2.54257	2.54257
GUCY2D	0.44197	0.0453009	0.0178262	2.54125	2.54125
KLLN	0.161386	0.0451915	0.0177859	2.54085	2.54086
OR6W1P	0.430535	0.130883	0.0515198	2.54045	2.54044
GLI1	0.546388	0.0342739	0.0134994	2.53892	2.53892
NOV	0.0191439	0.516524	0.203779	2.53472	2.53473
FAP	0.603403	0.00521236	0.00205677	2.53424	2.53425
GPX7	0.276908	0.0734131	0.0289706	2.53406	2.53406
AMDHD1	0.186433	1.85037	0.731214	2.53054	2.53055
ADHFE1	0.142101	0.360321	0.142409	2.53018	2.53018
ZNF827	0.165083	0.0304525	0.0120428	2.52869	2.52869
SLIT1	0.447731	0.0251096	0.0099454	2.52474	2.52475
TSPAN13	0.0388275	0.391432	0.155142	2.52306	2.52306
KB-1958F4.1	0.488166	0.127247	0.0504408	2.52269	2.5227
ASB2	0.0164771	1.08313	0.429412	2.52236	2.52236
PLCXD2	0.197075	0.0721873	0.0286412	2.52041	2.5204
DEF6	0.011307	2.37096	0.940753	2.52028	2.52028
AC003075.4	0.304173	0.183524	0.0728233	2.52013	2.52013
DBF4P1	0.412099	0.0205731	0.00816393	2.52	2.52
RP11-166B2.8	0.174489	0.18919	0.075352	2.51076	2.51075
RP11-392P7.6	0.443474	0.231595	0.0922824	2.50963	2.50963
SRGAP3	0.0224019	0.205794	0.0820766	2.50735	2.50734
RP11-932O9.9	0.192812	1.49262	0.595317	2.50727	2.50727
AC073283.7	0.029006	0.298388	0.119093	2.50551	2.5055
AC005776.1	0.293218	0.373319	0.149003	2.50546	2.50545
RP11-341A11.2	0.0265207	0.531159	0.21202	2.50524	2.50523
C6orf52	0.0819266	0.155769	0.062246	2.50247	2.50247
ZNF321P	0.319129	0.406176	0.162364	2.50164	2.50164
SPCS2P4	0.0970788	0.126446	0.0505855	2.49965	2.49965
HIST1H3B	0.156921	2.89313	1.15769	2.49906	2.49905
SYT2	0.607282	0.0126905	0.0050783	2.49898	2.49897
SLC5A2	0.60793	0.0220851	0.00885819	2.49319	2.49318
AC006116.22	0.313225	0.108655	0.043601	2.49203	2.49203
RP11-314N13.3	0.608148	0.0919908	0.0369256	2.49125	2.49125
UGT8	0.608148	0.00939681	0.00377193	2.49125	2.49125
PPP1R13L	0.0984823	0.0242473	0.00973554	2.4906	2.4906
RP11-683L23.1	0.608257	0.0260581	0.0104639	2.49028	2.49029
RP11-106E7.1	0.465316	0.140494	0.0564302	2.4897	2.4897
FGF14-AS2	0.113049	0.0744748	0.0299142	2.48961	2.48961
RP11-149I2.5	0.378517	0.0924625	0.0371503	2.48887	2.48888
KDM5C-IT1	0.438227	0.0892671	0.0358692	2.48868	2.48868
RP11-347C12.1	0.3758	0.0960753	0.0386622	2.485	2.48499
AC068533.7	0.569227	1.97029	0.792874	2.485	2.485
RP11-384B12.3	0.50308	0.170689	0.0687063	2.48433	2.48433
HIST1H2AJ	0.258477	1.32311	0.532775	2.48344	2.48343
FANK1	0.237155	0.0256807	0.0103424	2.48304	2.48305
LIPN	0.181907	0.241886	0.0974874	2.48121	2.4812
ITGB4	0.243269	0.0331994	0.0133818	2.48095	2.48094
RAVER2	0.335207	0.163612	0.065951	2.48081	2.48081
CTD-2541M15.1	0.36829	0.0234614	0.00945737	2.48075	2.48075
MTND5P26	0.36829	0.0407896	0.0164424	2.48075	2.48076
AC109333.10	0.36829	0.122579	0.0494119	2.48075	2.48076
HAUS1P1	0.36829	0.0858935	0.034624	2.48075	2.48075
RP11-213H15.1	0.197179	0.110351	0.0444851	2.48063	2.48063
MYZAP	0.417054	0.0128571	0.00518331	2.48048	2.48048
FAM179A	0.192784	0.034197	0.0137908	2.47969	2.4797
RP5-1021I20.1	0.542598	0.176499	0.0712053	2.47874	2.47873
REP15	0.477752	0.0680138	0.0274495	2.47778	2.47778
RP11-439E19.10	0.244687	0.183627	0.0741381	2.47683	2.47682
RP11-803B1.8	0.299568	0.0754194	0.0304787	2.47449	2.4745
AL391357.1	0.610036	2.85947e-08	1.15558e-08	2.47448	2.47449
ZNF280B	0.174391	0.174278	0.0704897	2.47239	2.47239
RNF128	0.4427	0.0735857	0.0297675	2.47201	2.47201
RP3-354N19.3	0.407196	0.269204	0.108922	2.47152	2.47153
RPS3AP34	0.242818	0.261367	0.105786	2.47071	2.47071
CTD-2213F21.2	0.286573	0.102727	0.0415833	2.4704	2.47039
MSI2	0.219689	0.186626	0.0755732	2.46947	2.46947
RN7SL213P	0.0514078	0.496777	0.201247	2.4685	2.46849
GNG11	0.350449	0.0334724	0.0135793	2.46496	2.46496
VN1R1	0.0680946	0.084076	0.0341246	2.4638	2.46379
CITED1	0.295066	0.060412	0.0245516	2.46062	2.46061
RP11-379F4.8	0.400163	0.374601	0.152277	2.45999	2.46
ZNF367	0.0737318	0.157549	0.0640471	2.45988	2.45989
ZNF208	0.341714	0.0116014	0.00471706	2.45946	2.45946
RP11-79D8.2	0.40948	0.245371	0.0997813	2.45909	2.45909
RP11-563J2.2	0.0232972	0.12062	0.0490632	2.45846	2.45846
RP11-386I14.4	0.510014	0.4976	0.202621	2.45582	2.45582
CACNA1F	0.0412088	0.0263891	0.01075	2.45481	2.4548
AC006111.1	0.288139	0.0397458	0.016194	2.45435	2.45435
PLN	0.61258	0.088267	0.035991	2.45248	2.45247
RP6-109B7.2	0.61258	0.149553	0.0609804	2.45248	2.45248
CHMP4BP1	0.533233	0.119889	0.0489918	2.44712	2.44712
NADK2-AS1	0.533233	0.0979092	0.0400099	2.44712	2.44712
RP11-417N10.3	0.0928054	0.0775998	0.0317187	2.4465	2.4465
FABP4	0.0351024	39.5781	16.2052	2.44231	2.44231
TOX	0.219355	0.0264883	0.0108462	2.44217	2.44217
AC040977.1	0.602106	1.6679	0.683096	2.44168	2.44168
NRN1	0.594232	0.0445156	0.0182338	2.44138	2.44138
TTC18	0.138692	0.0283681	0.0116232	2.44065	2.44064
BACE2	0.444615	0.0178184	0.00730762	2.43833	2.43833
AL513327.1	0.614375	0.00741439	0.00304225	2.43714	2.43714
RP11-262H14.4	0.02191	0.241958	0.0992984	2.43667	2.43668
CIDEB	0.090162	1.44767	0.594119	2.43667	2.43667
RP11-989F5.1	0.614629	0.0752225	0.0308923	2.43499	2.43499
FOXP1-IT1	0.0267325	0.0698284	0.0286965	2.43334	2.43334
SPON2	0.304275	0.401767	0.165173	2.4324	2.4324
ZNF695	0.0214465	0.0497901	0.0204828	2.43082	2.43082
AC007000.12	0.191503	0.0823862	0.033901	2.4302	2.4302
RP11-109D20.2	0.601736	0.331773	0.136769	2.4258	2.42579
BMS1P6	0.610612	4.42866e-07	1.82589e-07	2.42548	2.42548
ZC3HAV1L	0.156532	0.181406	0.0748586	2.42332	2.42332
RP11-760N9.1	0.166292	1.09019	0.450294	2.42106	2.42106
BCAN	0.616369	0.00706989	0.00292103	2.42035	2.42034
GCNT1P1	0.616369	0.0269202	0.0111225	2.42035	2.42034
RP11-538P18.1	0.616369	0.0932129	0.0385122	2.42035	2.42035
SERBP1P3	0.616369	0.0430923	0.0178042	2.42035	2.42034
RP11-204C16.4	0.539853	0.099814	0.0412402	2.42031	2.42031
RP1-95L4.4	0.356433	0.066371	0.0274736	2.41581	2.41581
CTB-133G6.1	0.337085	0.295755	0.122454	2.41523	2.41523
RP11-255C15.4	0.429306	0.38859	0.161203	2.41057	2.41056
C12orf50	0.587233	0.0309589	0.0128489	2.40946	2.40946
UGT3A1	0.109407	0.0715103	0.0296967	2.40802	2.40802
BUB1B	0.169559	0.254028	0.105526	2.40724	2.40726
RP11-426C22.4	0.61803	0.0518672	0.0215525	2.40655	2.40655
SNX7	0.229869	0.0970201	0.0404396	2.39914	2.39914
C1orf51	0.340181	0.0315362	0.0131486	2.39844	2.39845
AC093495.4	0.344038	0.121475	0.0506666	2.39753	2.39754
FSBP	0.364126	0.0683479	0.0285512	2.39387	2.39387
CRIP3	0.273472	0.0313445	0.0130974	2.39319	2.39318
RP11-108M9.6	0.233978	0.364345	0.152314	2.39206	2.39207
WBP2NL	0.0775733	0.0722181	0.0302564	2.38687	2.38687
RP11-536I6.1	0.503106	0.091067	0.0381582	2.38656	2.38656
AC120194.1	0.527503	0.337482	0.141424	2.38631	2.38631
INSM1	0.410215	0.0479027	0.0200819	2.38537	2.38537
TPSD1	0.576759	0.22544	0.0945168	2.38518	2.38518
ATP11A-AS1	0.620744	0.0470026	0.0197129	2.38435	2.38436
PHBP12	0.620744	0.12704	0.0532808	2.38435	2.38435
COL4A4	0.620744	0.0104123	0.00436693	2.38435	2.38435
FHOD3	0.620744	0.0129353	0.00542508	2.38435	2.38435
KCNS2	0.620744	0.0192651	0.0080798	2.38435	2.38435
RP11-661G16.2	0.620744	0.0527276	0.022114	2.38435	2.38435
RP11-677N16.1	0.620744	0.433809	0.18194	2.38435	2.38435
RP11-703G6.1	0.620744	0.126884	0.0532152	2.38435	2.38436
COL23A1	0.0527704	0.144977	0.0608166	2.38384	2.38384
LDHAL6B	0.502977	0.183192	0.0768668	2.38323	2.38324
C1orf167	0.62106	0.00575474	0.00241613	2.3818	2.3818
CRYM	0.373194	0.0202271	0.00849494	2.38108	2.38108
AC006116.17	0.126326	0.116796	0.0490558	2.38087	2.38088
CD302	0.00726992	8.02026	3.37089	2.37927	2.37927
SEPT4	0.130387	0.405201	0.17036	2.37849	2.3785
GDPD1	0.0538007	0.258096	0.108797	2.37227	2.37227
AC007690.1	0.0402622	0.204482	0.0862007	2.37216	2.37216
INADL	0.252065	0.0542162	0.0228647	2.37117	2.37117
SLC27A2	0.250562	0.0149987	0.00632559	2.37112	2.37111
AC092594.1	0.250562	0.0141837	0.00598188	2.37112	2.37111
BEX1	0.250562	0.0486416	0.0205142	2.37112	2.37112
RP11-764K9.1	0.339955	0.0884132	0.0373053	2.36999	2.36999
GPLD1	0.141339	0.111698	0.047148	2.36909	2.36909
GATM	0.113173	1.92028	0.810569	2.36905	2.36905
HPGDS	0.231994	2.49926	1.05535	2.36817	2.36818
RP11-371E8.4	0.43794	0.164298	0.0694105	2.36705	2.36705
TSPAN15	0.0185063	1.41285	0.597106	2.36616	2.36616
TSPAN32	0.00174403	1.62493	0.687007	2.36523	2.36523
RP11-126K1.2	0.0745369	0.176048	0.0744566	2.36444	2.36444
EYS	0.607842	0.0259241	0.0109693	2.36333	2.36333
FFAR4	0.00105738	0.0978846	0.0414459	2.36174	2.36174
GALNT12	0.00690382	8.31965	3.52413	2.36076	2.36077
TINCR	0.0583282	0.112501	0.0476727	2.35986	2.35986
IGHEP2	0.242882	0.186116	0.0789006	2.35887	2.35887
CTC-510F12.6	0.603559	0.27652	0.117246	2.35846	2.35846
RP11-589F5.4	0.402089	0.585183	0.248199	2.35772	2.35772
GCNT1	0.00323897	0.989908	0.420015	2.35684	2.35684
SYNJ2BP-COX16	0.623724	1.44193	0.611847	2.35669	2.35668
RAB3A	0.0263128	0.0821343	0.0348695	2.35547	2.35548
RP11-38G5.4	0.209424	0.273385	0.116117	2.3544	2.35439
RP11-400L8.2	0.604141	0.149883	0.063676	2.35384	2.35384
REPS2	0.0298493	0.404522	0.171864	2.35374	2.35373
B3GALNT1	0.126866	0.746573	0.317253	2.35324	2.35324
RP11-531F16.4	0.530039	0.224888	0.0955684	2.35316	2.35316
AC093110.3	0.624735	0.258146	0.109732	2.3525	2.35251
MEF2C	0.0437877	0.726705	0.308958	2.35212	2.35212
DHRS3	0.0112648	7.28702	3.09927	2.35121	2.35121
RP11-544I20.2	0.139178	0.0298312	0.0126989	2.34912	2.34912
RP5-849H19.2	0.295083	0.254323	0.108442	2.34525	2.34524
CASC5	0.0178189	0.231043	0.0985501	2.34442	2.34442
MXI1	0.0126587	6.26392	2.67391	2.34261	2.34261
H3F3AP6	0.494331	0.109522	0.046753	2.34257	2.34257
FP15737	0.264987	0.136747	0.0584017	2.34149	2.34149
PIK3IP1	0.00970666	7.6692	3.2762	2.34088	2.34088
SLC10A5	0.465539	0.0262448	0.0112177	2.33958	2.33959
UBE2V1P1	0.465539	0.151453	0.0647352	2.33958	2.33958
RAB38	0.197421	12.8416	5.49334	2.33767	2.33767
TREML1	0.129052	1.08261	0.463169	2.3374	2.3374
RP11-16E23.4	0.133684	0.245548	0.105104	2.33623	2.33624
RP11-271M24.2	0.197039	0.049633	0.0212504	2.33563	2.33563
CTC-428G20.1	0.197039	0.0819943	0.0351058	2.33563	2.33563
RP11-380G5.3	0.172337	0.442515	0.189482	2.33539	2.33539
RP11-5L12.1	0.47904	0.179858	0.0770245	2.33508	2.33508
RP11-73M18.10	0.626982	0.992485	0.425053	2.33497	2.33497
RP11-52A20.2	0.359468	0.192236	0.0823299	2.33494	2.33495
STARD13-AS	0.627	0.137025	0.0586875	2.33482	2.33482
FAM3C2	0.233623	0.227218	0.0974672	2.33122	2.33123
SNX18P9	0.43681	0.0593774	0.0254979	2.32872	2.32872
LINC00211	0.237789	0.0879174	0.0377566	2.32853	2.32853
RP1-241P17.4	0.165205	0.129044	0.0554294	2.32808	2.32808
AC024937.6	0.627901	0.0854694	0.0367156	2.32788	2.32788
RP11-1348G14.4	0.37695	0.194423	0.0835687	2.32651	2.32651
PVALB	0.195065	0.250847	0.107852	2.32584	2.32584
STMN2	0.600836	0.212687	0.0914707	2.3252	2.32519
OVGP1	0.406628	0.100075	0.0430516	2.32453	2.32454
KCNF1	0.29333	0.509406	0.219238	2.32353	2.32353
CDK1	0.289465	0.302764	0.130311	2.3234	2.3234
SEZ6L	0.485464	0.0104253	0.00449215	2.32077	2.32078
TEX22	0.219422	0.0341785	0.0147391	2.3189	2.3189
TAS2R64P	0.462153	0.0963908	0.0415989	2.31715	2.31715
CALCB	0.629313	0.00796916	0.00343933	2.31707	2.31707
CTD-2246P4.1	0.629313	0.0138214	0.00596504	2.31707	2.31707
LL09NC01-139C3.1	0.629313	0.0548507	0.0236724	2.31707	2.31707
RAB25	0.629313	0.0185758	0.00801695	2.31707	2.31707
ETV2	0.223256	0.0527369	0.0227645	2.31663	2.31663
ABCA13	0.496159	0.00220977	0.000953945	2.31646	2.31645
RN7SL192P	0.496159	0.138241	0.0596778	2.31646	2.31646
RP11-277B15.3	0.496159	0.0602018	0.0259887	2.31646	2.31646
RP11-320P7.1	0.496159	0.0652744	0.0281785	2.31646	2.31646
RP13-582O9.7	0.496159	0.184115	0.0794812	2.31646	2.31646
RP11-809N8.4	0.496159	0.119353	0.0515241	2.31646	2.31645
RP11-182B22.2	0.260686	0.223651	0.0966763	2.31341	2.3134
AC083900.1	0.577514	0.213074	0.0921338	2.31266	2.31266
AC104135.4	0.577514	0.078935	0.0341317	2.31266	2.31266
CTA-972D3.2	0.577514	0.18644	0.0806171	2.31266	2.31266
CDCA7	0.332596	0.0686747	0.0296959	2.3126	2.3126
CTB-46B19.2	0.630022	0.0561279	0.0242801	2.31168	2.31168
STK39	0.0512285	1.71853	0.74345	2.31157	2.31156
RGS17P1	0.306822	0.774323	0.335014	2.31131	2.31132
FAM124B	0.309554	0.0732885	0.0317374	2.30922	2.30922
SIT1	0.261454	0.162344	0.0703531	2.30756	2.30756
RASL11A	0.0283506	1.10072	0.477289	2.30619	2.30619
PLEKHH3	0.022177	0.0519094	0.022538	2.30319	2.30319
PAQR7	0.016951	0.797572	0.346472	2.30198	2.30198
CD163	0.0421883	15.4899	6.72957	2.30177	2.30177
RP5-1142A6.2	0.613498	0.0583058	0.0253319	2.30168	2.30167
TNKS2-AS1	0.362184	0.0844924	0.0367204	2.30097	2.30097
BRD7P3	0.631678	0.0896864	0.0390077	2.2992	2.2992
CTD-2235C13.1	0.631678	0.763497	0.332071	2.2992	2.2992
RP11-677M14.6	0.631678	0.305928	0.133058	2.2992	2.29921
RP11-709D24.6	0.631678	0.0858501	0.0373392	2.2992	2.29919
RPL7AP30	0.63168	0.0554859	0.0241329	2.29918	2.29918
ITLN1	0.209386	0.280254	0.12193	2.29849	2.29848
RP11-307C18.1	0.407125	0.181604	0.0790113	2.29846	2.29846
RP11-690P14.4	0.567285	0.0165026	0.00718456	2.29696	2.29695
RP11-678G15.1	0.514337	0.0385428	0.0167894	2.29566	2.29566
PRH1	0.329899	0.249105	0.108546	2.29492	2.29493
RP11-403B2.7	0.0320356	0.495638	0.216162	2.29289	2.2929
RP11-47I22.3	0.235221	0.0743878	0.0324553	2.29201	2.29201
VN1R108P	0.61154	0.0886658	0.0387083	2.29062	2.29061
JSRP1	0.465752	0.0158335	0.00692616	2.28605	2.28604
CELSR2	0.374353	0.0109467	0.00479465	2.28312	2.28311
HDAC9	0.0134242	0.415906	0.182202	2.28266	2.28266
DKFZP667F0711	0.0712202	0.0813166	0.035631	2.28219	2.28219
TREM2	0.0127643	135.225	59.3178	2.27967	2.27967
ANG	0.228681	1.60741	0.705734	2.27764	2.27764
RP11-136F16.1	0.254722	0.133725	0.0588299	2.27308	2.27308
FAM86JP	0.252993	0.0773456	0.0340303	2.27285	2.27285
ASAP3	0.140886	0.139039	0.0611767	2.27275	2.27274
RP11-114M5.1	0.635516	0.16547	0.072868	2.27081	2.27082
RP11-53O19.1	0.0312702	0.0755933	0.0332939	2.27049	2.27048
ITGA3	0.0328887	5.97723	2.63282	2.27028	2.27028
RET	0.19211	0.233967	0.103159	2.26802	2.26802
TBC1D3C	0.510035	0.126428	0.0557514	2.26771	2.26771
AC007383.3	0.0800474	0.317957	0.140217	2.26761	2.26761
GPC1	0.13014	0.0802749	0.035412	2.26689	2.26688
RPL9P25	0.604353	0.178756	0.0788738	2.26635	2.26635
RP11-299A16.1	0.354959	0.117811	0.0519985	2.26567	2.26566
CLMP	0.160442	0.511037	0.225819	2.26304	2.26304
CCSER1	0.0196646	0.222865	0.0984852	2.26293	2.26293
RP11-378A13.2	0.226302	0.173852	0.0768352	2.26266	2.26266
RGPD1	0.47714	0.187248	0.0827626	2.26247	2.26247
TRGV2	0.59481	0.299398	0.132386	2.26156	2.26155
RP11-466A19.8	0.526641	0.0660202	0.0292139	2.25989	2.25989
RP11-130F10.1	0.392528	0.0778793	0.0344635	2.25976	2.25976
FXYD1	0.0475948	0.249373	0.110379	2.25925	2.25924
SHMT1	0.100642	0.581201	0.257306	2.25879	2.25879
TMEM170B	0.066377	7.14395	3.1649	2.25724	2.25724
RP11-798K23.5	0.0409279	0.579674	0.256813	2.25719	2.25718
LINC00881	0.181393	0.0570782	0.0253175	2.2545	2.2545
PLEKHA6	0.478419	0.0205065	0.0090991	2.25369	2.25368
BNC2	0.176406	0.159059	0.0705994	2.25298	2.25298
ACTG1P10	0.612835	0.181333	0.0804889	2.2529	2.25289
GGTA1P	0.0350847	3.4419	1.52873	2.25148	2.25148
FKBP9L	0.494494	0.0224872	0.00999508	2.24983	2.24983
C1orf21	0.0153685	0.868026	0.386098	2.2482	2.2482
AC011290.5	0.638661	0.196724	0.0875066	2.24811	2.2481
RP13-216E22.4	0.130926	0.422124	0.187795	2.24779	2.24779
CKAP2L	0.361882	0.0684367	0.0304542	2.2472	2.2472
RRM2	0.190573	0.473772	0.210938	2.24603	2.24602
RP11-307C12.13	0.454364	0.0440664	0.0196241	2.24552	2.24552
RP11-380L11.4	0.454364	0.0488055	0.0217346	2.24552	2.24552
AP000769.1	0.454364	0.0438756	0.0195392	2.24552	2.24552
RP11-1167A19.6	0.454364	0.0465633	0.020736	2.24552	2.24553
RP11-524O1.4	0.454364	0.0483399	0.0215272	2.24552	2.24553
STEAP1B	0.454364	0.0131286	0.00584656	2.24552	2.24553
AP002884.2	0.454364	0.0269078	0.0119829	2.24552	2.24552
CTC-487M23.5	0.361845	0.235643	0.10507	2.24272	2.24272
RP11-557H15.4	0.422924	0.0906265	0.0404212	2.24205	2.24205
SCN4B	0.148225	0.0927383	0.0414447	2.23764	2.23764
CNN3	0.466609	0.0475095	0.0212344	2.23738	2.23738
FSCN2	0.150187	0.0551563	0.0246915	2.23382	2.23382
PDCL3P4	0.28182	0.151976	0.0680406	2.23361	2.23361
NHSL2	0.0203291	1.823	0.816332	2.23316	2.23316
RP11-342I1.2	0.459613	0.0760931	0.0340913	2.23204	2.23204
RP11-162G10.5	0.0255941	0.148888	0.0667777	2.2296	2.22961
RAB40B	0.161076	0.0758856	0.0340452	2.22897	2.22897
NLRP12	0.0439597	2.10011	0.943789	2.22519	2.22519
CDC25A	0.258401	0.150767	0.0678126	2.22329	2.22329
RP11-434P11.2	0.432013	0.25494	0.114755	2.2216	2.2216
SCRG1	0.625789	0.0710991	0.0320317	2.21965	2.21965
MIRLET7DHG	0.624421	0.199326	0.0898112	2.21939	2.21939
DLG5	0.3672	0.0434968	0.0196021	2.21899	2.21899
RP11-1100L3.7	0.642953	0.977955	0.440945	2.21786	2.21786
RP11-195F19.30	0.467605	0.0125338	0.00565171	2.2177	2.2177
AC022182.3	0.152456	0.080715	0.0363969	2.21763	2.21763
PIP5KL1	0.152456	0.0207525	0.00935796	2.21763	2.21763
CDH12P2	0.643504	0.149894	0.0677014	2.21405	2.21405
FAM35CP	0.643504	0.0774659	0.0349885	2.21404	2.21404
CDH12P1	0.643504	0.248597	0.112282	2.21404	2.21404
CDH12P3	0.643504	0.248597	0.112282	2.21404	2.21404
SORL1	0.249645	0.655106	0.296093	2.2125	2.2125
HCN2	0.526583	0.0175595	0.00794638	2.20975	2.20975
ITGA9	0.516557	0.0198732	0.00899791	2.20865	2.20865
GPR135	0.544471	0.0468891	0.0212459	2.20698	2.20697
RGL4	0.637244	0.133171	0.0603798	2.20556	2.20556
FKSG61	0.615578	0.353245	0.160192	2.20513	2.20514
C7orf13	0.0446861	0.542331	0.24595	2.20505	2.20505
RP11-115H15.2	0.457825	0.249843	0.113364	2.20391	2.2039
NEURL1B	0.464244	0.00493834	0.00224215	2.2025	2.2025
CTD-2528L19.6	0.399038	0.289219	0.131339	2.20208	2.20208
ATP9A	0.124434	2.25285	1.02332	2.2015	2.20151
S100Z	0.23185	0.228214	0.103665	2.20145	2.20146
PLS3	0.118246	0.196992	0.0895106	2.20076	2.20077
RP11-381N20.1	0.605615	0.322334	0.146504	2.20016	2.20017
CAMK4	0.616137	0.0318831	0.0144968	2.19932	2.19932
TMEM200B	0.645843	0.0282884	0.0128702	2.19798	2.19798
PPP1R26-AS1	0.207795	0.0589794	0.0268517	2.19648	2.19649
RP11-51L5.7	0.64614	1.98278e-27	9.0292e-28	2.19596	2.19596
ZNF101P2	0.211317	0.151279	0.0689142	2.19518	2.19518
ABCC5-AS1	0.533821	0.150308	0.0685029	2.19419	2.19418
SNED1	0.280743	0.0594713	0.0271098	2.19372	2.19372
CTD-2258A20.5	0.268355	0.0399272	0.0182032	2.19342	2.19342
DNAH10	0.338821	0.00447646	0.00204167	2.19255	2.19255
AC073410.1	0.23009	0.255159	0.116411	2.19188	2.19188
ABHD1	0.566057	0.0760209	0.0346865	2.19166	2.19166
RP4-765C7.2	0.486805	0.171431	0.0782751	2.1901	2.19011
RP11-575A19.2	0.647061	0.442441	0.202054	2.18971	2.18972
MLANA	0.647061	0.0716114	0.0327036	2.18971	2.18971
RN7SL418P	0.647061	0.763937	0.348876	2.18971	2.18971
RP11-677M14.3	0.314911	0.0662349	0.0302545	2.18926	2.18926
RP1-309F20.3	0.350698	0.0816184	0.0373119	2.18746	2.18746
E2F2	0.126577	0.641126	0.293447	2.18481	2.18481
ENAH	0.3084	0.0129095	0.00591267	2.18336	2.18336
ALDH5A1	0.0516418	3.05481	1.39937	2.18299	2.18299
GRB10	0.0677524	0.702992	0.32223	2.18165	2.18165
RP11-473C18.3	0.648286	0.110158	0.0504974	2.18146	2.18146
RP5-1139B12.2	0.162968	0.0309963	0.0142109	2.18116	2.18116
RP11-420A23.1	0.370199	0.0730309	0.0334829	2.18114	2.18114
RP11-861E21.2	0.291471	0.104172	0.0477946	2.17958	2.17958
PLEKHH1	0.116528	0.0247812	0.0113706	2.17941	2.17941
AP001058.3	0.648765	0.0677637	0.0311092	2.17825	2.17825
C10orf35	0.648765	0.0233095	0.010701	2.17825	2.17825
RP11-333J10.2	0.648765	0.122557	0.056264	2.17825	2.17825
TSHZ2	0.648766	0.00249361	0.00114478	2.17825	2.17824
CTTNBP2	0.648766	0.00445978	0.00204742	2.17825	2.17824
RPS12P26	0.648766	0.0792287	0.0363727	2.17825	2.17825
TMEM71	0.0912463	2.34742	1.07807	2.17743	2.17743
[truncated: 53,766 more rows]

## Sheet: NI vs Mtb
Probeset ID	adj. p-value	Mean(NI)	Mean(Mtb)	MeanRatio(NI/Mtb)	Fold-change
PVR	1.84397e-07	4.27942	9.82058	0.43576	-2.29484
EAF1	1.2489e-06	11.7538	25.4523	0.461799	-2.16545
CCL3	1.29054e-06	41.1937	423.821	0.0971959	-10.2885
SMAD7	5.00042e-06	1.00182	4.17288	0.240079	-4.1653
CDK3	6.32624e-06	0.710535	1.69774	0.418518	-2.38938
TNIP1	6.48318e-06	9.08865	35.4732	0.256212	-3.90302
CCL3L1	1.59117e-05	7.31682	108.468	0.0674559	-14.8245
CSF2RB	1.66928e-05	10.2506	25.7004	0.398849	-2.50721
TNF	2.5074e-05	2.96087	23.5688	0.125627	-7.96009
EHD1	3.5394e-05	2.63037	13.1164	0.200541	-4.98652
FFAR4	3.73809e-05	0.0978846	0.00675699	14.4864	14.4864
FHL1	4.28582e-05	2.18649	0.352408	6.20444	6.20443
VDR	5.29143e-05	1.26893	14.0089	0.0905798	-11.0399
IDO1	5.82331e-05	0.0844521	11.5257	0.00732728	-136.476
MPZL1	6.25338e-05	6.68888	12.6141	0.530269	-1.88583
ZDHHC9	7.05594e-05	0.908696	2.18891	0.415137	-2.40885
TCHH	7.17168e-05	0.0624237	0.262959	0.237389	-4.21249
PLEKHA7	7.46567e-05	0.0186491	0.267254	0.0697805	-14.3307
CCL23	7.63076e-05	0.0569463	0.492954	0.115521	-8.65647
IER3	8.67783e-05	23.752	98.8559	0.240269	-4.162
SCARF1	9.85358e-05	1.38097	10.6746	0.12937	-7.72978
FAM129B	9.91318e-05	13.2941	43.7626	0.303777	-3.29188
HES1	0.000105326	0.0652772	0.458538	0.142359	-7.02447
ARID3B	0.000111244	0.563012	1.34023	0.420085	-2.38046
TRAF1	0.000112506	3.85201	27.5137	0.140003	-7.14269
SOCS3	0.000116131	4.19986	43.6463	0.0962247	-10.3923
RACGAP1	0.000120094	2.1655	1.5899	1.36204	1.36204
DYRK3	0.000121004	0.55507	2.20446	0.251794	-3.9715
AC093415.2	0.000126801	0.133759	0.0375974	3.55766	3.55767
RFTN1	0.00013291	7.40893	21.9779	0.337107	-2.96641
AK4	0.000137444	8.26128	25.8117	0.32006	-3.12442
CD44	0.000148367	40.4044	93.3987	0.432601	-2.3116
CSF1	0.000150842	34.2523	184.42	0.18573	-5.38416
AC097711.1	0.00016206	0	0.0593046	0	#DIV/0!
NFKBIA	0.000177881	63.9729	133.252	0.48009	-2.08294
LDLRAD3	0.000179809	1.44396	0.477322	3.02512	3.02513
SH3BP5	0.000184675	17.0098	27.7164	0.613711	-1.62944
ALDH1A1	0.00018584	60.7473	13.9156	4.36541	4.36541
USP32	0.000186713	6.89275	10.3978	0.662905	-1.50851
PIK3AP1	0.000202708	45.32	92.3813	0.490576	-2.03842
UBE2SP1	0.000205896	5.0683e-35	0.0704123	7.19804e-34	-1.38927e+33
KCTD9P2	0.000211725	0	0.0413002	0	#DIV/0!
HAMP	0.000212961	9.33623	0.792699	11.7778	11.7778
MT1F	0.000215012	0.311369	2.31714	0.134376	-7.44178
RP11-265O12.1	0.000218439	0	0.0291331	0	#DIV/0!
RP11-444D3.1	0.000218439	0	0.0243665	0	#DIV/0!
CTC-329H14.1	0.000218439	0	0.0435152	0	#DIV/0!
KRT8P31	0.000218439	0	0.0585972	0	#DIV/0!
RP11-26J3.1	0.000218439	0	0.0168034	0	#DIV/0!
WTAPP1	0.000218439	0	0.0123844	0	#DIV/0!
YAP1	0.000218439	0	0.00655216	0	#DIV/0!
SPRED3	0.000218439	0	0.016383	0	#DIV/0!
AF165138.7	0.000218439	0	0.0655147	0	#DIV/0!
KLHL31	0.000218439	0	0.00718308	0	#DIV/0!
CTB-180A7.6	0.000218439	0	0.0922873	0	#DIV/0!
H3F3C	0.000218574	0	0.0392	0	#DIV/0!
RP11-289H16.1	0.000218711	3.96896e-06	0.00980006	0.000404993	-2469.18
TNFSF15	0.000235149	12.9009	152.7	0.0844854	-11.8364
FCN1	0.000236749	20.9668	5.4162	3.87113	3.87113
MMRN2	0.000247143	0.0329874	0.00222136	14.8501	14.8501
AC009133.20	0.000249562	0.00107016	0.0700381	0.0152797	-65.4464
CORO2A	0.000255246	3.65688	1.13897	3.2107	3.21069
RASSF5	0.000258406	5.46611	13.7876	0.396451	-2.52238
CTC-435M10.3	0.000263775	2.6016	1.1436	2.27492	2.27492
BTBD19	0.000266965	0.481754	1.57074	0.306705	-3.26046
NEK6	0.000276184	13.8855	25.4002	0.546671	-1.82926
CD40	0.000293556	14.1123	47.6839	0.295954	-3.37889
CTD-2258A20.5	0.000308845	0.0399272	0	?	#DIV/0!
BLM	0.000310963	0.622159	0.22731	2.73705	2.73705
SMPD3	0.000311294	0.0594288	0	?	#DIV/0!
LAMP3	0.000323654	0.107392	1.59261	0.0674313	-14.8299
RP11-42I10.1	0.00033083	0.109456	0.00841597	13.0057	13.0057
FSD1	0.000335158	0.013509	0	?	#DIV/0!
STC2	0.000335159	0.00685809	0	?	#DIV/0!
RP11-337C18.7	0.000335159	0.0528634	0	?	#DIV/0!
CTD-2227E11.1	0.000335159	0.0562602	0	?	#DIV/0!
RIMKLA	0.000335159	0.00467947	0	?	#DIV/0!
AC007551.2	0.000335159	0.0809757	0	?	#DIV/0!
ADCYAP1R1	0.000335159	0.006155	0	?	#DIV/0!
ASH1L-IT1	0.000335159	0.0938088	0	?	#DIV/0!
NPM1P9	0.000335159	0.0497943	0	?	#DIV/0!
PLXNA4	0.000335159	0.00256697	0	?	#DIV/0!
AC093609.1	0.000335159	0.0441453	0	?	#DIV/0!
RP11-1084A12.1	0.000335159	0.208051	0	?	#DIV/0!
RN7SL501P	0.000335159	0.150632	0	?	#DIV/0!
OXTR	0.000335159	0.00931023	0	?	#DIV/0!
RP11-7N14.1	0.000335159	0.0854194	0	?	#DIV/0!
SLC27A2	0.000335159	0.0149987	0	?	#DIV/0!
HIST1H1PS1	0.000335159	0.204011	0	?	#DIV/0!
SMOX	0.000335212	0.0969723	1.24345	0.0779866	-12.8227
RNF19B	0.000335837	6.86216	16.5708	0.414113	-2.41481
EGLN3	0.000351845	0.00200007	0.0312488	0.0640049	-15.6239
NME1	0.000412347	5.92448	9.63228	0.615065	-1.62584
DEPTOR	0.00041457	0.22846	0.0569889	4.00884	4.00885
ITPR2	0.000415004	7.70151	12.0552	0.638854	-1.5653
SPHK1	0.00042891	1.69967	9.15568	0.185641	-5.38674
TMEM45B	0.000432741	0.493035	3.18265	0.154913	-6.45522
ANO5	0.000443517	3.87101	1.3181	2.93681	2.93681
TRIB1	0.000444383	2.74378	7.91744	0.346548	-2.8856
SERPINE1	0.000446477	2.52744	44.8505	0.0563526	-17.7454
HLA-DPA1	0.00044752	88.734	57.9387	1.53151	1.53152
AC074289.1	0.000464465	0.0840053	0.0111836	7.51147	7.51147
CISH	0.000471702	0.447615	5.34334	0.0837707	-11.9374
PANX1	0.000473087	6.773	8.73216	0.775638	-1.28926
NFKB1	0.000489663	9.06856	16.3202	0.555664	-1.79965
RP11-214O1.3	0.000489776	0.00733051	0.144266	0.0508126	-19.6802
IRAK2	0.000497708	7.31127	17.5576	0.416416	-2.40144
IFFO2	0.00050166	0.243183	0.550927	0.441407	-2.26548
SPRED2	0.0005121	0.791217	1.77419	0.44596	-2.24236
GEM	0.00051545	5.20535	20.9765	0.248152	-4.0298
TSPAN32	0.000529688	1.62493	0.236747	6.86358	6.86357
HIVEP3	0.000530055	0.132659	0.476345	0.278493	-3.59075
KYNU	0.000551063	46.8724	89.7361	0.522335	-1.91448
PSME2	0.000558261	14.9169	31.8826	0.46787	-2.13735
AC016700.3	0.000570605	0.350951	0.043061	8.15009	8.15009
ICAM1	0.000576014	27.1525	84.0883	0.322904	-3.09689
FKSG48	0.000613085	0.139479	7.73296e-26	1.80369e+24	1.80369e+24
MRC1L1	0.00061556	2.75022	80.2279	0.0342802	-29.1714
DNAJB5	0.000629811	0.924038	2.66027	0.347348	-2.87896
SSTR2	0.000641227	0.666265	4.98569	0.133636	-7.48304
CD4	0.000643473	22.4511	7.94226	2.82679	2.82679
RTN1	0.000662302	0.964423	1.85939	0.518678	-1.92798
RP11-519G16.3	0.000664816	0.376335	3.03281	0.124088	-8.0588
TTC4	0.00068448	2.95708	4.13694	0.7148	-1.39899
RP11-505K9.1	0.000698686	0.183634	0.0791793	2.31922	2.31922
AOAH	0.000721343	7.89028	2.33438	3.38002	3.38003
MEI1	0.000726285	1.26451	3.8729	0.326502	-3.06277
HSPA9	0.0007365	49.2323	55.4026	0.888627	-1.12533
CTB-181H17.1	0.000763417	0.0537792	0.144799	0.371406	-2.69247
SQRDL	0.00080339	43.3844	84.4379	0.513803	-1.94627
INSIG1	0.000806137	28.3431	61.3266	0.462167	-2.16372
ACSL5	0.000810174	18.7407	43.7364	0.428491	-2.33377
THRA	0.000847582	5.97295	1.98276	3.01245	3.01244
ARID5B	0.000850364	1.28179	3.23704	0.395977	-2.52541
BTG2	0.000853771	12.5077	21.6305	0.578245	-1.72937
PTPRF	0.00086156	0.0131353	0.23499	0.0558974	-17.89
CPVL	0.000870805	57.2795	18.9152	3.02822	3.02823
MYO1A	0.000881719	0.297225	0.0712023	4.17438	4.17437
GPD1L	0.000882551	2.31925	1.24785	1.85859	1.8586
LCP2	0.000912584	7.33219	18.5671	0.394902	-2.53227
N4BP1	0.000913155	3.81258	9.25832	0.4118	-2.42836
CCL4	0.000926058	7.93836	86.9185	0.0913311	-10.9492
PRCP	0.000928493	29.215	13.198	2.21358	2.21359
UPP1	0.000935029	8.65654	34.1086	0.253794	-3.94021
E2F1	0.000942674	0.347337	0.125541	2.76671	2.76672
TIAM1	0.000954257	4.88375	5.66768	0.861684	-1.16052
RP11-214O1.2	0.000960483	0.105278	1.6084	0.0654551	-15.2776
GPR84	0.000969601	1.8858	18.048	0.104488	-9.57047
SCN1B	0.00097067	0.0930868	0.413786	0.224963	-4.44516
RP4-576H24.4	0.000988986	1.17968	0.128939	9.14914	9.14913
DUSP5	0.00100544	3.38381	20.6785	0.163639	-6.11101
RAG1	0.00101412	0.072487	0.0294516	2.46122	2.46122
CLEC2D	0.00101978	1.2087	4.00914	0.301485	-3.3169
PTPRCAP	0.00102417	0.393037	0.143167	2.74531	2.7453
TNFRSF12A	0.00102872	3.58593	7.50533	0.477785	-2.09299
SYNJ2	0.00103697	0.457495	1.03857	0.440503	-2.27012
PNPLA1	0.00107015	0.314759	1.0301	0.30556	-3.27266
C11orf82	0.00107346	0.645687	0.165126	3.91028	3.91027
SOCS1	0.00109	0.212957	1.25067	0.170274	-5.87288
GPNMB	0.00109018	1410.48	383.509	3.67782	3.67783
ARNTL2	0.00109095	3.49791	12.0161	0.291102	-3.43522
ABL2	0.00112263	6.10634	12.437	0.49098	-2.03674
AC107982.4	0.00113528	0.00493243	0.357788	0.0137859	-72.5379
BCL6	0.00113623	5.18224	9.33107	0.555375	-1.80059
FZD4	0.00114843	0.229057	1.6432	0.139397	-7.17376
FAM117B	0.00115462	0.459336	0.0986291	4.65721	4.65721
TMEM91	0.00115652	5.39996	1.87045	2.88699	2.88698
BHLHE40	0.0011727	17.8427	41.5422	0.429508	-2.32825
CHPT1	0.00118089	5.25763	1.95666	2.68704	2.68704
HK2	0.00118945	12.6871	24.1119	0.526175	-1.90051
DHRS3	0.00119672	7.28702	1.83597	3.96904	3.96903
PDLIM4	0.0011987	0.996691	3.3945	0.293619	-3.40577
ZNF589	0.00121678	10.6622	5.80299	1.83736	1.83736
PPARD	0.00121858	3.18336	10.1974	0.312173	-3.20334
RP11-166A12.1	0.00122428	0.061923	0.250623	0.247077	-4.04733
IKZF1	0.00122855	7.07185	2.89074	2.44638	2.44638
MBP	0.00125154	9.52195	3.26898	2.91282	2.91282
CLCF1	0.00126772	1.23672	6.59318	0.187576	-5.33118
COLGALT1	0.00126973	40.7796	68.4567	0.5957	-1.6787
AKT3	0.00127182	3.12626	5.70366	0.548115	-1.82444
RP11-344B5.2	0.00128223	2.73131	0.100519	27.172	27.1721
CASP6	0.00128965	3.62602	1.96821	1.84229	1.84229
DAXX	0.00129828	5.20716	8.17993	0.636577	-1.5709
PFDN1	0.00130433	10.2666	20.901	0.4912	-2.03582
RP11-705C15.3	0.00131419	3.40807	9.85	0.345997	-2.8902
IFIT3	0.00131973	8.61352	5.9431	1.44933	1.44933
OCSTAMP	0.00132377	2.63595	24.5854	0.107216	-9.32696
MGAT5	0.00134353	7.05436	4.84816	1.45506	1.45506
FABP4	0.00136686	39.5781	5.38907	7.34414	7.34414
SCN10A	0.00137845	0.112677	0.0110091	10.235	10.2349
VSIG10	0.00138897	1.34666	0.43217	3.11606	3.11604
ERCC1	0.00139056	3.69795	8.10853	0.456057	-2.19271
TIPARP	0.00140868	10.3969	5.27987	1.96915	1.96916
LILRA2	0.00141022	41.3733	27.9441	1.48058	1.48057
LRP8	0.00141302	1.04927	2.50903	0.418198	-2.39121
CHST2	0.00141516	2.75077	17.1162	0.160712	-6.22233
TRIM2	0.00142569	0.990137	0.180756	5.47774	5.47775
MMP14	0.00142831	29.3399	143.635	0.204268	-4.89555
HIVEP1	0.00142976	4.29034	6.69096	0.641215	-1.55954
SLC1A2	0.00143536	0.131538	1.6243	0.0809815	-12.3485
PIK3IP1	0.00149668	7.6692	1.21401	6.31725	6.31725
KIAA1328	0.00149687	0.251734	0.142676	1.76438	1.76438
RP11-476K15.1	0.00149803	0.216413	0	?	#DIV/0!
ST8SIA6	0.00150418	0.0695942	0	?	#DIV/0!
LINC00659	0.00151774	0.0215195	1.03856	0.0207205	-48.2613
TGM2	0.00151905	26.2639	73.5559	0.357061	-2.80065
PLEK	0.00154303	115.135	227.704	0.505635	-1.97771
MX2	0.00154465	1.12445	0.58531	1.92112	1.92112
PAQR8	0.00154851	10.9006	3.95347	2.75722	2.75722
RAC2	0.00157933	43.0354	87.1208	0.493974	-2.0244
FOSL2	0.00159092	6.22164	18.2849	0.340261	-2.93892
UCK2	0.00159831	1.54	2.85139	0.540088	-1.85155
GRAMD3	0.00161611	0.244168	0.479468	0.509247	-1.96368
GALNT12	0.00161856	8.31965	2.25783	3.6848	3.6848
TOMM34	0.00161856	4.21398	7.01222	0.600948	-1.66404
TLR7	0.00162452	1.95187	0.0677033	28.8298	28.8298
HAPLN3	0.00163513	0.00445156	0.0902868	0.0493046	-20.2821
RP11-705C15.2	0.00164004	6.94594	16.3557	0.424679	-2.35471
RCOR1	0.00164633	6.73336	4.67663	1.43979	1.43979
ITGA5	0.00164708	13.8799	36.667	0.378538	-2.64173
ADPGK	0.00164776	15.4119	22.2417	0.69293	-1.44315
SLC20A1	0.00165876	14.4992	30.3246	0.478132	-2.09147
PLXNC1	0.00166769	29.3813	15.0433	1.95312	1.95312
CD9	0.00166794	129.012	40.5174	3.18412	3.18411
HIP1	0.00168589	1.13472	5.93382	0.191229	-5.22933
GIPR	0.00169175	0.00801512	0.0593951	0.134946	-7.41038
CPPED1	0.00170583	14.749	11.1493	1.32286	1.32286
CCL13	0.00178371	0	0.454831	0	#DIV/0!
CSF3R	0.00178432	10.419	3.42417	3.04279	3.04278
SVIL	0.00178987	2.05073	4.73799	0.432827	-2.31039
HMGN2P46	0.00179848	0.222691	1.95695	0.113795	-8.78774
U62631.5	0.00180397	1.18206	0.0317679	37.2093	37.2093
FMNL3	0.00181033	4.03013	10.0274	0.401913	-2.48811
ACOX1	0.00183261	12.4286	17.444	0.712485	-1.40354
CD302	0.00186787	8.02026	2.05414	3.90443	3.90444
TESK2	0.0018726	3.672	1.06754	3.4397	3.43968
CPM	0.00189474	12.5978	22.278	0.565481	-1.7684
EBI3	0.00191463	0.0850711	4.65756	0.0182652	-54.749
YRDC	0.001935	5.72953	10.5318	0.544024	-1.83816
DNASE2B	0.00193513	14.7395	2.22912	6.61225	6.61225
AC010441.1	0.00193775	10.9035	20.8939	0.521852	-1.91626
SLC11A1	0.00194022	4.11987	24.9352	0.165223	-6.05242
COL26A1	0.00195238	0.00466514	0.166288	0.0280547	-35.6448
SLCO4A1	0.00197457	2.40947	8.64481	0.278719	-3.58785
LMO4	0.00198329	3.85886	5.80217	0.665071	-1.5036
CATSPERB	0.00199842	0.00539589	0.0390561	0.138157	-7.23812
ELL	0.00200337	1.2184	2.30931	0.527606	-1.89536
ERP29	0.00201431	38.9284	17.1602	2.26853	2.26853
CTD-2376I4.1	0.00202538	0.238153	0.0401059	5.93812	5.9381
RAP2B	0.00204953	24.8798	6.89843	3.60659	3.60659
LYRM1	0.00206275	1.48321	3.13956	0.472427	-2.11673
MT1X	0.00207596	0.820335	2.67968	0.306132	-3.26657
B3GNT7	0.00208461	0.104009	1.24033	0.0838554	-11.9252
JDP2	0.00210288	1.23598	0.475796	2.59771	2.59771
CD82	0.00211517	9.77635	29.6837	0.329351	-3.03628
EPM2A	0.00212234	1.40639	0.86796	1.62035	1.62034
APOC1	0.00212763	275.624	84.4146	3.26512	3.26512
TP53TG1	0.00213786	2.79335	1.54951	1.80274	1.80273
TBC1D4	0.00216316	1.95233	0.639222	3.05424	3.05423
CTD-2545M3.8	0.00220866	0.0671348	0.285669	0.235009	-4.25516
TP53INP2	0.00221889	0.340617	1.12746	0.30211	-3.31005
LL21NC02-1C16.2	0.00222129	0.343377	0.850425	0.40377	-2.47665
AIFM2	0.00224311	2.23379	4.26612	0.523612	-1.90981
TIMP1	0.00226298	27.0354	100.638	0.26864	-3.72245
AKAP2	0.00227018	3.89361	13.2721	0.293368	-3.40869
ADORA2A	0.00227751	0.0036171	2.66692	0.00135628	-737.309
PVRL2	0.00231719	3.44863	9.39868	0.366928	-2.72534
SLC25A25	0.0023214	3.63221	5.45817	0.665462	-1.50271
ZNF652	0.00232536	2.77623	1.09717	2.53035	2.53036
CAPN5	0.00233897	0.2536	0.114731	2.21038	2.21039
PDSS1	0.00234345	1.85231	4.48225	0.413256	-2.41982
RP11-376N17.4	0.0023459	0.158928	0	?	#DIV/0!
CLEC3B	0.0023719	0.0951734	0.000820405	116.008	116.008
MAP1LC3A	0.00237637	0.0913398	0.518309	0.176227	-5.67451
CD22	0.00241686	12.8733	0.899812	14.3066	14.3067
STARD8	0.00241725	3.66623	7.42109	0.494029	-2.02417
ASAP2	0.00243603	0.578688	3.50816	0.164955	-6.06226
RUVBL1	0.00243863	1.01449	1.63724	0.619636	-1.61386
DIRAS2	0.00247788	0.0654112	0.369092	0.177222	-5.64264
CTD-2284J15.1	0.00248342	0.0841588	0	?	#DIV/0!
RP11-115C21.2	0.00248715	0.188785	0.260557	0.724545	-1.38018
ZNF669	0.00251826	2.40758	1.73549	1.38726	1.38726
RP11-22N12.2	0.00253304	0.0425256	0.230783	0.184267	-5.42692
LTV1	0.00253846	5.85894	9.42763	0.621465	-1.6091
C1orf61	0.00256842	0.0141863	0.0726994	0.195137	-5.12462
DOCK5	0.002573	3.75473	5.77427	0.650251	-1.53787
MSANTD3	0.00258249	8.47639	21.4713	0.394778	-2.53307
RP11-141C7.4	0.00258894	0.124999	8.95144e-09	13964200	1.39641e+07
VNN3	0.00258994	0.0442129	0.244138	0.181098	-5.52187
LINC00984	0.00260123	10.4777	15.5972	0.671769	-1.48861
RP11-708B6.2	0.00260357	0.140593	0.0108604	12.9454	12.9455
JAK3	0.00260906	0.307776	2.53966	0.121188	-8.25165
ZNF503	0.00262208	0.137615	0.0492396	2.7948	2.7948
ARSB	0.00265205	10.9478	20.4589	0.535112	-1.86877
RP11-111A21.1	0.00267304	0.0443363	0	?	#DIV/0!
KB-288A10.17	0.00267304	0.0324936	0	?	#DIV/0!
RP11-383B4.4	0.00267304	0.129896	0	?	#DIV/0!
RP11-160A9.2	0.00267304	0.116624	0	?	#DIV/0!
MTMR1	0.00268418	7.01054	2.95463	2.37273	2.37273
RP11-736K20.5	0.00271827	0	0.0902613	0	#DIV/0!
GLRX5	0.00274918	3.11864	2.66778	1.169	1.169
DISC1	0.00275173	1.31079	0.618005	2.121	2.121
CDC42SE1	0.00275731	22.9076	33.6048	0.681676	-1.46697
RP11-1081L13.4	0.00278613	0.109466	0.0135569	8.07456	8.07456
CFLAR	0.00278986	6.409	11.1968	0.572395	-1.74704
CCDC88C	0.00281725	2.0646	0.486712	4.24193	4.24193
TSC22D1	0.00282779	5.86942	19.1839	0.305956	-3.26845
SLC31A2	0.00283046	28.9216	44.7503	0.646288	-1.5473
ACVR1B	0.00283913	3.12057	7.48259	0.417044	-2.39783
MARCH3	0.00285375	0.142627	1.70586	0.0836097	-11.9603
PNP	0.00285506	6.65062	19.4358	0.342184	-2.9224
CCND1	0.00285552	1.89116	8.41249	0.224804	-4.44832
SEL1L3	0.00288936	16.7273	4.96629	3.36817	3.36817
AC004840.9	0.00289831	0.349956	0.211041	1.65824	1.65824
C1QBP	0.00289874	12.8905	18.6633	0.690686	-1.44783
RP1-152L7.5	0.00290553	0.0425064	0.182521	0.232885	-4.29397
FAM134B	0.0029058	7.46099	3.81413	1.95615	1.95614
PPM1L	0.00291106	1.32546	0.717446	1.84747	1.84747
F3	0.00291763	4.86049	27.9665	0.173797	-5.75384
RP11-203E8.1	0.00295675	0	0.580928	0	#DIV/0!
TP53BP2	0.00295805	6.51255	11.1451	0.584344	-1.71133
PTPN12	0.00298544	6.92625	11.9901	0.577664	-1.73111
HMOX1	0.00300491	52.2527	17.4031	3.00249	3.00249
SLC27A3	0.00303005	3.17581	6.60131	0.481088	-2.07862
TMEM70	0.00303403	10.2557	6.09686	1.68212	1.68213
NHSL2	0.00306624	1.823	0.111451	16.3569	16.357
ELK1	0.0030669	3.39185	6.66303	0.509055	-1.96442
HYLS1	0.00307759	0.638096	0.243057	2.62529	2.62529
GGA2	0.00310118	9.55866	3.95445	2.41719	2.41719
MMP19	0.00313611	6.90564	17.6065	0.392221	-2.54958
ABCC5	0.00313698	3.23074	1.11707	2.89216	2.89216
CTB-114C7.4	0.0031469	0.108817	1.29606	0.0839603	-11.9105
AC098828.3	0.00315597	0.286543	0.0314069	9.12359	9.12357
STMN1	0.0031565	6.54929	0.499968	13.0994	13.0994
ELMO1	0.00315756	1.61604	0.66984	2.41258	2.41258
SNHG17	0.00315888	0.435273	0.955701	0.455449	-2.19564
EIF4BP6	0.00316248	0.0568902	0.10626	0.535388	-1.86781
MAP2K3	0.00320156	4.05162	11.2824	0.359109	-2.78466
ACO1	0.00322541	8.4147	18.4958	0.454952	-2.19803
ST5	0.00322821	0.747274	0.0917496	8.1447	8.14471
FRMD3	0.00326163	0.470246	0.0995556	4.72346	4.72345
RP11-464F9.22	0.00327016	0	0.0715724	0	#DIV/0!
TNFSF9	0.00328882	1.31443	3.87549	0.339166	-2.94842
NAAA	0.00328947	5.98638	3.40181	1.75977	1.75976
SIK3	0.00329624	1.28739	2.29703	0.560461	-1.78425
ZC3H12A	0.00331159	4.50508	15.9625	0.28223	-3.54322
PLIN2	0.00333431	178.724	36.8741	4.84686	4.84687
CTC-205M6.5	0.00333886	2.1019	1.25794	1.67091	1.67091
MICALL2	0.00335239	0.172142	0.724559	0.237582	-4.20908
IDO2	0.00336763	0	0.021675	0	#DIV/0!
MXI1	0.00338301	6.26392	1.25388	4.99563	4.99563
DNAJC3	0.00341783	20.3491	32.056	0.6348	-1.5753
PDLIM7	0.00342162	2.06938	4.42697	0.467447	-2.13927
TREM2	0.00343756	135.225	25.0692	5.39409	5.39407
ADAMTS6	0.0034522	0.065491	0.0238464	2.74637	2.74637
DNAJC9	0.00346022	3.44247	1.99045	1.72949	1.72949
CITED4	0.00347354	0.211235	0.653836	0.32307	-3.0953
CLCN4	0.00347506	0.876395	0.257645	3.40156	3.40156
ISYNA1	0.00348035	0.330617	0.102168	3.236	3.23601
UXS1	0.00348092	3.75527	6.55634	0.572769	-1.7459
GS1-358P8.4	0.00349166	2.48101	0.915803	2.70912	2.70911
RP11-65J3.1	0.00349468	1.25011	0.412584	3.02994	3.02995
IL15RA	0.00349813	0.526481	2.74447	0.191833	-5.21286
QPCTL	0.00349973	1.23954	2.09731	0.591014	-1.69201
PHLDB1	0.00350486	0.129389	0.4584	0.282263	-3.54281
SMCO4	0.00351299	12.1361	7.33984	1.65346	1.65346
RP11-215G15.5	0.00353249	0.146343	0.362718	0.403463	-2.47855
RPS6KA2	0.00353611	9.72731	3.19562	3.04395	3.04395
HNRNPA3P6	0.00355006	0.0129672	0.120004	0.108056	-9.25443
MYEOV	0.00355955	0.0639218	0.735375	0.0869241	-11.5043
IL18BP	0.00356468	10.7964	1.95665	5.51782	5.5178
SNX30	0.00358188	6.86007	4.50301	1.52344	1.52344
CTD-2306M10.1	0.00358736	0.183341	0.0141734	12.9356	12.9356
MUC12	0.00358747	0.000678374	0.00550809	0.12316	-8.11955
TBX21	0.00361008	0.562345	1.91834	0.293141	-3.41132
HSD17B4	0.00361464	30.3713	16.1699	1.87827	1.87826
RFPL3	0.00361992	0.0447881	0	?	#DIV/0!
METTL7A	0.0036381	5.16305	0.882218	5.85236	5.85235
HECTD1	0.00365537	22.9885	14.5301	1.58213	1.58213
FXYD1	0.00365946	0.249373	0.017306	14.4096	14.4096
GPR146	0.00366936	0.48431	0.1482	3.26795	3.26795
NDRG1	0.00368109	5.71103	14.1357	0.404014	-2.47516
SLC41A2	0.00369057	3.98387	9.90721	0.402118	-2.48683
ALKBH6	0.00369538	0.546997	0.816535	0.6699	-1.49276
SLC29A4	0.00371202	0.0751884	0.00506001	14.8593	14.8593
HMBS	0.0037439	0.43235	0.82392	0.524747	-1.90568
ARHGAP31	0.0037493	13.4394	21.0543	0.638321	-1.56661
N4BP3	0.00375215	0.14812	0.70219	0.21094	-4.74068
SIRPB1	0.00376632	3.08664	1.16199	2.65634	2.65634
ARAP3	0.00376783	0.789964	2.18473	0.361585	-2.76561
FAM105A	0.00377199	5.99092	1.16577	5.13904	5.13902
CD274	0.00377227	7.92191	38.4648	0.205952	-4.8555
REPS2	0.00377748	0.404522	0.0733057	5.51829	5.51829
PPP5D1	0.0037806	0.159914	0.0623684	2.56402	2.56402
HS6ST1	0.0038025	8.20485	3.11808	2.63137	2.63138
TNFAIP6	0.00381129	1.84989	24.8853	0.0743366	-13.4523
RP11-15H20.5	0.00382958	1.07434	0.574284	1.87075	1.87075
CD180	0.00384043	1.59014	0.196962	8.07333	8.07333
TUBB6	0.00387595	17.5534	26.051	0.673807	-1.4841
BTN2A1	0.00388791	3.89343	5.83198	0.6676	-1.4979
HEMK1	0.00389312	0.983813	1.44776	0.679544	-1.47158
TMEM117	0.00393999	2.91051	0.842816	3.45332	3.45332
HIVEP2	0.00394803	0.799982	1.82652	0.437981	-2.2832
RASSF3	0.00394855	21.5577	11.0248	1.95539	1.95538
WNT5A	0.00395454	0.013435	0.149507	0.0898622	-11.1282
NAIP	0.00396046	3.99242	1.42792	2.79597	2.79597
TNFRSF10A	0.00396404	6.05406	9.79253	0.618232	-1.61751
VIMP	0.00396744	6.17239	8.78646	0.702489	-1.42351
GALM	0.00399999	19.2226	5.68845	3.37924	3.37923
TNFAIP3	0.00400211	9.12834	20.6095	0.442919	-2.25775
NIPAL4	0.0040089	0.458449	6.69808	0.0684448	-14.6103
ALDH7A1	0.00402616	0.413767	0.179972	2.29906	2.29906
C5orf56	0.00402771	0.196354	0.330382	0.594324	-1.68258
RP11-432J24.3	0.00403105	0.255423	0.0270813	9.43169	9.43171
STAB1	0.00403375	0.543292	0.0858022	6.33191	6.33191
MTF1	0.00407204	2.78367	5.74597	0.484457	-2.06417
CTSS	0.00407631	717.505	348.547	2.05856	2.05856
WDR76	0.00408261	0.794673	0.43111	1.84332	1.84332
KCNN4	0.00409869	11.2667	42.0243	0.268099	-3.72996
RUSC2	0.00410085	2.82466	4.58257	0.616391	-1.62234
PPP1R15A	0.00411463	12.4555	21.3804	0.582565	-1.71654
VTI1B	0.00412838	17.9893	12.6642	1.42049	1.42048
CCL18	0.00413231	0.631474	5.29782	0.119195	-8.38961
ITGB3	0.00414334	5.03762	37.5191	0.134268	-7.44778
B9D1	0.00415059	0.215966	0.0931428	2.31865	2.31865
CDC42EP3	0.00415793	11.2907	5.34782	2.11128	2.11127
CCDC74A	0.00416336	0.0392248	0.0013379	29.3181	29.3182
ZNF304	0.00417661	1.76618	1.28423	1.37528	1.37528
RABGAP1	0.0041848	3.49733	2.3756	1.47219	1.47219
ASB2	0.00419001	1.08313	0.186721	5.80081	5.80079
PTAFR	0.00419451	29.3048	55.6105	0.526965	-1.89766
TLN2	0.00421846	0.0906433	0.0651159	1.39203	1.39203
RP11-211N8.2	0.00422016	0.00292071	0.0255374	0.11437	-8.74356
RARRES1	0.00422547	16.6864	4.72809	3.52921	3.52921
PRKACB	0.00422553	15.5525	3.54052	4.39271	4.39272
RAPGEF3	0.00423416	0.887868	0.195902	4.5322	4.5322
RP11-283G6.4	0.00426622	0.0210565	2.81852	0.00747079	-133.855
FYB	0.00426702	14.7768	4.70797	3.13868	3.13868
LITAF	0.00427154	89.4855	128.162	0.698219	-1.43221
BATF3	0.00427351	0.361999	1.1473	0.315524	-3.16935
MYC	0.00429494	2.16697	4.03998	0.536382	-1.86435
RP11-242D8.1	0.00432856	0.0697598	0.214633	0.32502	-3.07674
NRIP3	0.00433212	12.5793	25.7976	0.487615	-2.0508
RP11-325F22.5	0.00434111	0	0.0829705	0	#DIV/0!
C3orf52	0.00434111	0	0.00881932	0	#DIV/0!
AC099522.2	0.00434111	0	0.0931599	0	#DIV/0!
BLVRB	0.0043449	57.7491	18.161	3.17984	3.17984
CTD-2319I12.1	0.00435467	0.504079	3.50126	0.14397	-6.94586
GBP1P1	0.00437637	0	0.0225876	0	#DIV/0!
GSN	0.00438292	18.0695	50.279	0.359385	-2.78253
CALCOCO2	0.00439135	4.54001	3.11315	1.45833	1.45833
GCHFR	0.00442451	25.8372	7.57636	3.41024	3.41024
B4GALT1	0.00444453	8.90853	24.0137	0.370977	-2.69559
FLI1	0.00445347	4.44688	1.85938	2.3916	2.39159
SLC9A2	0.00445412	0.18914	0.0346569	5.45749	5.4575
PLK3	0.00449126	5.88817	20.8541	0.28235	-3.54169
ADTRP	0.00449321	1.68619	3.41915	0.493161	-2.02774
NR4A2	0.00449768	0.0998869	0.369871	0.270058	-3.7029
ZNF623	0.00451064	2.5418	2.02983	1.25222	1.25222
ZNF555	0.00451772	0.692318	0.343791	2.01377	2.01378
GALNT3	0.00452455	0.236942	0.0486096	4.87439	4.87439
PLAUR	0.00453545	32.1086	155.895	0.205964	-4.85524
CD97	0.00456979	4.42684	9.98526	0.443337	-2.25562
TSPAN3	0.00457759	19.5244	33.6278	0.580601	-1.72235
NR4A3	0.00458403	0.668551	2.3957	0.279063	-3.58342
GAS7	0.00460394	12.8642	4.86586	2.64377	2.64377
P2RY8	0.00462975	1.31505	0.094449	13.9234	13.9234
C7orf41	0.00464824	1.14449	0.364422	3.14057	3.14056
HLA-DMB	0.00465794	174.975	36.3469	4.81405	4.81403
PLCB4	0.00466836	0.0124901	0.0822689	0.151821	-6.58673
SERTAD2	0.0046695	4.28164	6.6119	0.647567	-1.54424
SLC46A1	0.00468297	1.12257	0.139712	8.03487	8.03489
RP5-839B4.8	0.0047199	0	0.732377	0	#DIV/0!
CHN1	0.00474068	0.0393107	0.0134621	2.9201	2.9201
SRGAP3	0.00479389	0.205794	0.0287645	7.15446	7.15444
AC073052.1	0.00482925	0.524048	0.250174	2.09474	2.09473
FKBP5	0.00483903	1.7872	3.37908	0.528901	-1.89071
DEF6	0.0048574	2.37096	0.633763	3.74108	3.74108
IRF2	0.00486987	11.4768	6.52997	1.75755	1.75756
CEP128	0.00487081	0.38324	0.189733	2.01989	2.01989
FAM20A	0.0048797	0.329264	1.37703	0.239111	-4.18215
GART	0.0049181	4.44451	5.48253	0.810666	-1.23355
TUFT1	0.00491881	0.654679	0.328687	1.9918	1.9918
STK32B	0.00494396	0.0417245	0.183198	0.227757	-4.39066
MCPH1	0.00494529	3.00442	2.65018	1.13367	1.13367
SORT1	0.00495471	17.8137	9.03417	1.97182	1.97181
FRRS1	0.00495703	6.15471	2.64181	2.32973	2.32973
CTD-2020K17.1	0.00496375	1.50511	3.20059	0.470259	-2.12648
PLCL2	0.00496447	2.59692	1.61591	1.6071	1.60709
C14orf182	0.00496848	0.194843	0.490845	0.396954	-2.51918
LGALS3	0.00499276	408.465	108.81	3.75393	3.75393
SLC35B2	0.00502227	8.25151	3.8865	2.12312	2.12312
HEXB	0.00502593	111.305	57.9015	1.92231	1.92232
CTPS1	0.00504879	0.847277	1.37569	0.615891	-1.62366
SPRY2	0.00505419	2.03404	3.90262	0.521198	-1.91865
MERTK	0.0050673	2.342	0.551954	4.2431	4.24311
FADS3	0.00507288	1.07997	2.47876	0.435688	-2.29521
C16orf80	0.00510023	2.6248	3.44595	0.761706	-1.31284
AQP3	0.00510843	0.122036	1.83868	0.0663717	-15.0667
POMGNT1	0.00512504	3.93544	6.92423	0.568357	-1.75946
DESI1	0.0051258	4.222	7.76671	0.543602	-1.83958
NIPAL1	0.00512588	0.10678	0.358598	0.297772	-3.35829
FAM81A	0.00513142	0.615867	0.103538	5.94824	5.94822
LY6E	0.00513653	11.5158	3.38152	3.40551	3.40551
APOO	0.00519066	5.68823	10.4176	0.546022	-1.83143
ANP32A	0.00519694	5.08144	2.658	1.91175	1.91175
RASL11A	0.00520167	1.10072	0.329576	3.33981	3.33981
FAM84B	0.00520965	0.0596708	0.00763368	7.81678	7.81678
PIP4K2A	0.00522669	11.4543	6.26743	1.8276	1.82759
SMS	0.00523059	51.3014	35.5381	1.44356	1.44356
CCM2L	0.0052365	0	0.0983909	0	#DIV/0!
STARD13	0.00526634	1.54469	0.407714	3.78866	3.78866
ZNF318	0.00527317	3.33996	5.85003	0.570931	-1.75153
ZBP1	0.00527731	0.0646519	0.015242	4.2417	4.24169
CSTB	0.00528446	224.876	143.102	1.57144	1.57144
ACOX2	0.00529042	0.549643	0.273853	2.00707	2.00707
CCDC115	0.0052943	5.78396	11.2548	0.51391	-1.94586
NFKBIZ	0.00532433	2.74699	7.89109	0.348113	-2.87263
UBE2M	0.00533062	7.57228	10.6826	0.708842	-1.41075
SLC7A5	0.00533126	0.343653	1.96002	0.175331	-5.70349
IMMP2L	0.00535466	0.749134	0.398943	1.87779	1.8778
CHMP4B	0.00536552	12.6814	17.0655	0.7431	-1.34571
POGK	0.00538204	9.2383	7.50078	1.23165	1.23165
TBXA2R	0.00538508	0.0316894	0.193017	0.164179	-6.0909
EFTUD1	0.00540942	4.72237	8.63693	0.546765	-1.82894
PDCD1LG2	0.00543122	5.54771	12.0107	0.461897	-2.16498
INSIG2	0.00546786	1.42695	3.6702	0.388793	-2.57206
VASP	0.00549266	21.5272	40.5126	0.531371	-1.88193
ASCL2	0.0054963	0.189697	0.0455024	4.16894	4.16894
HARS	0.00551728	2.53115	3.15074	0.803352	-1.24479
MEF2D	0.00552187	1.37134	2.35386	0.58259	-1.71647
C17orf96	0.00554178	0.545721	3.4199	0.159572	-6.26676
CCSER1	0.00554689	0.222865	0.0647011	3.44453	3.44453
RCSD1	0.00560416	5.6915	2.6953	2.11164	2.11164
AC093323.3	0.00561447	1.07235	0.679934	1.57714	1.57714
POLR3D	0.00562578	1.58911	2.21649	0.716949	-1.3948
KLF4	0.00564991	2.27003	0.767868	2.95628	2.95628
COL7A1	0.00566371	0.00864179	0.0122488	0.705524	-1.41739
C15orf48	0.00571282	48.5266	266.915	0.181806	-5.50039
RP11-178C3.1	0.00572158	0.444865	0.00578284	76.9284	76.9285
RP11-383H13.1	0.00572894	1.20223	3.18179	0.377848	-2.64657
FOSL1	0.00574905	0.193465	0.991005	0.195221	-5.1224
KLHL32	0.00575442	0.0778884	0.0223115	3.49096	3.49095
CTD-2380F24.1	0.00575888	0.111058	0.0139024	7.98839	7.9884
TMEM132A	0.00576707	0.199394	2.32201	0.0858713	-11.6453
TMX2	0.00577531	16.6549	23.7003	0.702728	-1.42302
TMEM217	0.00582244	0.447158	1.47107	0.303969	-3.28982
PDGFC	0.00583225	2.5453	0.901313	2.824	2.82399
RTN3	0.00585476	17.1517	11.5385	1.48647	1.48648
RP11-91K9.1	0.00588548	0	0.0372408	0	#DIV/0!
VPS35	0.00589394	14.8246	11.3108	1.31066	1.31066
CDCA7L	0.00590186	2.65177	0.521207	5.08776	5.08775
NUB1	0.00591051	4.79967	6.19951	0.774202	-1.29165
IL1R1	0.00593816	8.60688	3.56228	2.41611	2.41612
RP11-170N16.3	0.00593974	0.0332036	0.0943673	0.351855	-2.84208
ITPRIPL1	0.00594442	0.96377	0.253139	3.80727	3.80728
AMPD3	0.00596016	8.17098	17.5176	0.466442	-2.14388
AP001063.1	0.00597037	0.021967	0.155964	0.140847	-7.09992
EXPH5	0.00598936	0.0077518	0.00380452	2.03752	2.03752
RP11-342M1.3	0.00601158	0.0938578	0.321888	0.291586	-3.42953
RP11-396K3.1	0.00602988	6.69546	4.25766	1.57257	1.57257
PIK3CB	0.00603931	3.22087	4.82301	0.667812	-1.49742
NIN	0.00607672	19.5171	11.1646	1.74812	1.74812
IGFN1	0.00610103	0.00572253	0.0731082	0.0782749	-12.7755
RASAL2-AS1	0.00612506	0.173383	0.410442	0.42243	-2.36726
GLTP	0.00612691	25.5222	11.0069	2.31873	2.31875
LINC00957	0.00614429	1.28615	0.511465	2.51464	2.51464
COQ5	0.00615951	5.81194	4.74188	1.22566	1.22566
RUNX1	0.00616485	1.18547	2.49863	0.474447	-2.10771
PDK3	0.0061839	4.10854	1.75348	2.34307	2.34308
GNL3	0.00618497	7.54393	8.48059	0.889553	-1.12416
SLC43A3	0.00620881	31.3528	54.4925	0.57536	-1.73804
ILF2	0.00622115	28.0138	33.5478	0.83504	-1.19755
RRAGD	0.00623532	31.3174	16.4705	1.90143	1.90142
SASH3	0.00623634	41.4906	16.2821	2.54823	2.54823
PDE4A	0.00626372	1.00677	2.66313	0.378039	-2.64522
SCAPER	0.00626726	0.682623	0.474785	1.43775	1.43775
PHF3	0.00629247	6.44168	4.91329	1.31107	1.31107
RFC1	0.00632906	4.52268	3.28093	1.37848	1.37848
ZC3H6	0.00633749	1.51388	1.14087	1.32695	1.32695
ADAMTS13	0.00633804	0.0221386	0.00516307	4.28786	4.28788
RP11-190C22.9	0.00636208	0.0264705	0.430323	0.0615131	-16.2567
EMR2	0.00640186	2.81164	6.20963	0.452786	-2.20854
LTA4H	0.00641225	155.021	53.7937	2.88177	2.88177
MAP3K1	0.00641536	8.58409	4.37398	1.96253	1.96254
CPNE9	0.00643214	1.37728	0.242519	5.67905	5.67906
CCR7	0.00646955	0.541936	9.06516	0.0597823	-16.7274
CCDC149	0.0064922	1.03329	0.220363	4.68906	4.68904
CACNA2D4	0.00651047	0.378288	1.11422	0.33951	-2.94543
C17orf49	0.00651173	4.46252	7.64546	0.583683	-1.71326
FAM46A	0.00651662	12.527	2.36636	5.29377	5.29378
NREP	0.00658027	3.07999	0.171303	17.9798	17.9798
IFT172	0.00658894	0.840498	0.559807	1.50141	1.50141
ZBTB12	0.0065918	0.181509	0.0472786	3.83914	3.83914
SLC20A2	0.00661094	1.41766	1.93514	0.732587	-1.36502
SLC24A4	0.00661403	0.298932	0.131935	2.26576	2.26575
DNAJB11	0.00661586	3.8513	4.87533	0.789956	-1.26589
GTPBP4	0.0066176	4.18801	6.67982	0.626965	-1.59499
DST	0.0066767	1.28725	0.676468	1.90289	1.9029
MLLT4	0.00668362	0.193772	1.36384	0.142078	-7.03837
UBE2R2	0.00668432	6.51387	3.82178	1.70441	1.70441
NUP88	0.00669841	2.88303	3.41589	0.844004	-1.18483
PNMA6C	0.00669901	0.202367	0.0254359	7.95596	7.95596
ST3GAL2	0.00671003	6.37695	11.8916	0.536259	-1.86478
ZNF514	0.00673343	1.20871	0.788666	1.5326	1.5326
IL1RN	0.00673703	68.8224	256.528	0.268284	-3.72739
SMIM11	0.00674143	1.04928	0.643329	1.63101	1.63102
TGFBR2	0.00676203	24.7936	11.9442	2.07579	2.07579
RP11-111M22.2	0.00677168	0.0560606	0.0302977	1.85033	1.85033
CBX6	0.00678668	5.0288	11.063	0.454559	-2.19993
ZNF730	0.00678975	0.0558471	0.00779938	7.16046	7.16045
R3HCC1L	0.00679044	7.91631	5.34912	1.47993	1.47993
RUNX2	0.00681044	0.173311	0.526695	0.329054	-3.03902
FBXO10	0.00681492	1.61478	0.569754	2.83416	2.83417
RP11-307C12.11	0.00681914	0.301814	0.104916	2.87673	2.87672
APOBEC3A	0.00682879	21.0829	2.18631	9.64314	9.64314
LY9	0.00683752	1.6981	0.320717	5.2947	5.2947
WDR11	0.00685056	9.79921	7.39411	1.32527	1.32527
PLA2G15	0.00687667	12.9298	6.84957	1.88768	1.88768
KCNJ5	0.00689957	21.3456	3.64955	5.84883	5.84883
PITPNA	0.0069157	7.98501	11.4889	0.695021	-1.43881
SYT17	0.00693176	0.227885	0.498689	0.456968	-2.18834
MEFV	0.00694216	1.23689	0.489653	2.52606	2.52605
CCDC102B	0.00697221	0.195062	0.665044	0.293308	-3.4094
CTD-2319I12.2	0.00697371	0.820823	2.58511	0.317519	-3.14941
CEP170B	0.00698032	0.106507	0.358019	0.29749	-3.36146
RNF145	0.00699413	7.66935	12.3384	0.621582	-1.60879
ACP5	0.00699674	577.338	184.731	3.1253	3.12529
LINC00920	0.00700289	0.0587234	0.0247327	2.37432	2.37432
KARS	0.00700877	19.864	22.4463	0.884956	-1.13
ZBTB17	0.0070291	3.71172	6.20275	0.598398	-1.67113
TMEM178A	0.007056	0.0463398	0	?	#DIV/0!
RP1-30M3.6	0.00707647	0.412683	0.034121	12.0947	12.0947
PRMT5	0.00709466	3.03367	4.24969	0.713858	-1.40084
TMEM220	0.00710241	1.05315	0.407053	2.58725	2.58726
LIMK2	0.00710885	1.3953	3.9829	0.350322	-2.85451
CRTAP	0.00712998	14.219	7.77939	1.82778	1.82778
PSAP	0.00715364	3053.57	1622.53	1.88198	1.88198
DHX57	0.00718652	1.67494	1.06118	1.57837	1.57838
ZNF766	0.00719178	2.25535	1.32859	1.69756	1.69755
NBPF1	0.00720586	6.16147	2.66367	2.31315	2.31315
LDHB	0.00720598	46.2353	26.485	1.74572	1.74572
PAK1	0.00722046	6.77101	3.52178	1.92261	1.92261
CAMK1D	0.00723686	2.81054	0.827256	3.39743	3.39742
FRY	0.0072405	0.620471	0.304271	2.0392	2.03921
CSRNP1	0.00724893	1.79245	5.51327	0.325115	-3.07583
GNA15	0.00726563	6.19357	16.6556	0.37186	-2.68918
CKAP4	0.00728111	5.16033	10.9704	0.470386	-2.12591
BTD	0.00728843	2.6318	1.42789	1.84314	1.84314
RIBC1	0.00730688	0.0417422	0.0087813	4.75353	4.75353
ATP5F1P5	0.00730688	0.160543	0.0337734	4.75353	4.75353
CYP27B1	0.00733835	4.26572	20.0212	0.21306	-4.69351
MOB3B	0.00733999	0.602218	5.42873	0.110932	-9.01456
NFATC3	0.00734242	9.25797	6.3366	1.46103	1.46103
PPA1	0.00734433	3.58621	6.65783	0.538645	-1.85651
PTPN7	0.00735822	2.28185	5.7795	0.394817	-2.53281
MT1H	0.00738929	0.237069	1.51106	0.156889	-6.37392
DBP	0.00739716	0.621071	0.173844	3.57258	3.57258
MIR4435-1HG	0.00742385	0.454495	0.288664	1.57448	1.57448
DDAH2	0.0074282	12.1349	4.45157	2.72597	2.72598
MICA	0.00747926	7.23094	14.9226	0.484563	-2.06372
BCL2	0.00749745	1.42644	2.8518	0.500188	-1.99924
TLR4	0.00751304	17.2493	5.25755	3.28086	3.28086
SIAE	0.00752348	1.3837	0.878079	1.57583	1.57583
LAMA1	0.00752973	0.168279	0.0269597	6.24187	6.24187
PLA2G2D	0.00753613	0.4051	0.0044344	91.354	91.354
CCNY	0.00754527	9.79259	7.26434	1.34804	1.34804
PFKFB2	0.00755276	2.66395	1.61322	1.65133	1.65132
TMEM192	0.00757042	6.41654	4.26314	1.50512	1.50512
AC104653.1	0.00760003	0.28661	0.038253	7.49249	7.49248
RIPK2	0.00760807	10.5319	16.1549	0.651929	-1.5339
PHYHD1	0.00761587	0.276585	0.0977808	2.82863	2.82862
SLC25A19	0.00761847	2.80455	4.65378	0.60264	-1.65937
RP11-341A11.2	0.0076219	0.531159	0.0549139	9.67258	9.67258
KIAA0922	0.00765269	3.32253	0.976202	3.40353	3.40353
P2RY11	0.00767266	2.7818	0.683997	4.06697	4.06698
NPC2	0.007707	160.537	83.3451	1.92617	1.92617
FANCD2	0.00771043	0.943848	0.657298	1.43595	1.43595
TSFM	0.00774851	2.64194	3.99932	0.660597	-1.51378
UGP2	0.007752	7.26486	13.665	0.531641	-1.88097
CFB	0.00777303	0.249082	1.03528	0.240595	-4.15638
DDX24	0.00779387	15.3306	11.2842	1.35859	1.35859
CD74	0.00780227	649.372	430.698	1.50772	1.50772
MTRR	0.00782169	2.48907	3.50453	0.710245	-1.40797
SLC43A2	0.00783194	3.75599	16.4789	0.227927	-4.38737
SNTB1	0.00785044	14.6676	8.86645	1.65428	1.65428
TSPAN15	0.00785843	1.41285	0.35155	4.01892	4.01892
RP5-894A10.6	0.007875	0.337506	1.14697	0.294259	-3.39837
RFX2	0.00788031	0.274278	0.47342	0.579355	-1.72606
ZSCAN31	0.00790448	0.180816	0.281887	0.641448	-1.55897
ZNF449	0.00791129	0.877873	0.417684	2.10176	2.10176
DOCK11	0.0079146	18.478	10.3295	1.78885	1.78886
HS3ST3B1	0.00792921	0.187365	5.24077	0.0357514	-27.9709
TBC1D14	0.00793421	13.9361	7.63676	1.82486	1.82487
BID	0.00796014	12.0081	17.6803	0.679177	-1.47236
ZFP90	0.00796357	1.64035	0.827593	1.98208	1.98207
EPHB6	0.00798693	1.02275	0.463283	2.20761	2.20761
EMILIN1	0.00799688	1.3416	5.96185	0.22503	-4.44384
NR1D2	0.00802863	3.97672	1.86913	2.12758	2.12758
GK	0.00803443	16.6169	48.1458	0.345136	-2.8974
BTG3	0.00804519	2.66183	5.42373	0.490774	-2.03759
MMP9	0.00804955	201.21	923.515	0.217874	-4.58981
FAAH	0.00807033	0.587707	0.271451	2.16506	2.16506
TBL1X	0.00807519	1.89454	0.921306	2.05637	2.05636
MN1	0.0080757	0.00999454	0.0368212	0.271435	-3.68413
KRT8P39	0.00808632	0.132177	0.363219	0.363904	-2.74797
STK38	0.00809099	13.9484	8.08809	1.72456	1.72456
RP1-240K6.3	0.00811829	0.54038	1.13232	0.477233	-2.09541
AC108676.1	0.00816732	0.235276	0.0510651	4.60737	4.60737
FAM86DP	0.00817633	1.14163	1.89458	0.602578	-1.65954
PNKD	0.00819835	8.37818	13.7934	0.607407	-1.64635
JPH4	0.00821444	0.0865618	0.00669798	12.9236	12.9236
SWAP70	0.00826212	8.2154	5.44914	1.50765	1.50765
H3F3B	0.00826412	19.1734	27.9362	0.686327	-1.45703
MSH2	0.00828729	2.59178	1.34083	1.93296	1.93297
FAM65B	0.0083117	0.0504493	0.149775	0.336834	-2.96882
TNFRSF9	0.00831763	3.665	14.546	0.251959	-3.96889
PCED1B-AS1	0.00837045	0.136233	0.0444281	3.06637	3.06637
UQCRC2	0.00840242	30.3335	21.9957	1.37906	1.37906
ITGA1	0.00845683	0.0106947	0.315593	0.0338877	-29.5093
TMEM86A	0.0084684	4.27986	1.84476	2.32001	2.32001
ITGA3	0.00847749	5.97723	1.23797	4.82825	4.82825
PPP1CC	0.00849248	13.6639	7.05091	1.93789	1.93789
PLA2G4A	0.00849459	2.67305	2.11718	1.26255	1.26255
FSTL4	0.00849535	0.0185817	0	?	#DIV/0!
CYP3A7	0.00849878	0	0.608418	0	#DIV/0!
EIF3A	0.0084998	27.388	23.4737	1.16675	1.16675
SEMA4D	0.00850787	0.595619	1.40075	0.425216	-2.35176
RP11-37B2.1	0.00851949	0.385302	0.850094	0.453246	-2.20631
TXN	0.00852626	175.561	389.192	0.451091	-2.21685
AGTPBP1	0.00855049	10.3914	6.40557	1.62224	1.62224
C12orf5	0.00857635	16.9226	13.2127	1.28078	1.28078
C15orf61	0.0085781	1.07913	0.570448	1.89173	1.89172
UGDH	0.00858389	3.13901	6.68483	0.469572	-2.1296
SLC16A8	0.00858911	0.0682201	0	?	#DIV/0!
PAQR7	0.00859711	0.797572	0.220421	3.6184	3.6184
RP5-899E9.1	0.00860844	3.55899	1.70823	2.08344	2.08344
AC022182.3	0.00860888	0.080715	0	?	#DIV/0!
SPATA4	0.00860888	0.0281389	0	?	#DIV/0!
RNASE2	0.00860889	0.0918334	0	?	#DIV/0!
IPPK	0.00862847	1.61184	2.06723	0.779708	-1.28253
PTGES	0.00863631	6.31379	29.6418	0.213003	-4.69477
RP11-297D21.4	0.00864596	0.344237	0.196551	1.75139	1.75139
FAIM3	0.00865561	11.9147	5.46245	2.1812	2.1812
CCL5	0.00870678	0.900209	29.7009	0.0303091	-32.9933
PHLDA2	0.00875593	0.0636771	1.08313	0.0587901	-17.0097
ZFYVE21	0.00878707	1.2608	0.817961	1.54139	1.54139
DUSP6	0.00880059	4.21045	17.9916	0.234023	-4.27308
EIF5A	0.00881132	31.962	44.8293	0.712971	-1.40258
FAM129A	0.00881244	7.30851	12.8899	0.566996	-1.76368
RAB32	0.00881575	58.0563	31.981	1.81534	1.81534
ACSS1	0.00883848	1.2789	0.49718	2.57231	2.57231
UBE3C	0.0088548	7.77649	8.57061	0.907343	-1.10212
DNAJA1	0.00892135	45.2646	36.7923	1.23027	1.23027
HUWE1	0.00892574	6.25582	10.4971	0.595957	-1.67797
ATAD2	0.00892934	1.43147	0.789453	1.81324	1.81324
PLEKHA2	0.00893107	19.2686	10.339	1.86368	1.86368
PFDN2	0.00893643	12.225	19.3355	0.632255	-1.58164
HEBP2	0.0089869	2.12676	0.954458	2.22824	2.22824
HLA-DOA	0.00899344	2.92211	1.07508	2.71804	2.71804
TRIM34	0.00900267	5.05078	2.75155	1.83561	1.83561
YPEL4	0.00908561	1.80487	0.861383	2.09532	2.09532
PARP4	0.00909032	23.6865	16.3318	1.45033	1.45033
FTSJ2	0.00914193	7.07269	4.28259	1.6515	1.6515
RP11-213H15.4	0.00915263	1.28097e-09	0.482411	2.65536e-09	-3.76598e+08
MS4A6A	0.00915943	2.24115	0.096595	23.2015	23.2015
HEXA	0.00917777	28.5434	15.4204	1.85101	1.85102
ANKMY2	0.00918094	5.65782	3.33339	1.69732	1.69732
VNN1	0.00918146	2.87455	5.49127	0.523477	-1.91031
CD36	0.00919684	47.2181	11.7323	4.02464	4.02462
ACTN1	0.00922611	14.5191	21.3282	0.680749	-1.46898
ELMSAN1	0.00926673	2.6928	1.32733	2.02873	2.02873
HS3ST2	0.0092723	53.8951	19.0303	2.83207	2.83207
ANAPC7	0.0092778	12.6335	6.96211	1.81461	1.81461
LAMB3	0.00928923	0.438775	7.10445	0.0617606	-16.1916
SPTBN1	0.00932365	8.14228	1.09969	7.40417	7.40416
PTPLAD2	0.00933343	2.95137	0.829487	3.55807	3.55807
FAM212A	0.00934256	0.563319	0.0964082	5.84306	5.84306
C10orf128	0.00934849	3.59818	12.952	0.277809	-3.5996
RP11-367J11.3	0.00942881	0.012249	0.0501481	0.244257	-4.09406
IFI30	0.00943325	1121.95	599.498	1.87149	1.87148
ZNF695	0.00945995	0.0497901	0.012635	3.94066	3.94065
ASRGL1	0.00946185	4.8451	0.915958	5.28966	5.28965
GCAT	0.00946436	0.227486	0.622886	0.365213	-2.73813
NUSAP1	0.00947809	1.95051	0.800082	2.43789	2.43789
CD101	0.00954112	0.407744	0.0882147	4.62218	4.62218
TYROBP	0.00955074	396.717	211.893	1.87225	1.87225
QDPR	0.00957686	1.55721	1.12595	1.38302	1.38302
TFP1	0.00959392	0.0430285	0	?	#DIV/0!
CAMK2D	0.00959421	4.51635	2.48673	1.81618	1.81618
RGS10	0.00961075	22.7156	13.1855	1.72277	1.72277
PSTPIP2	0.00961184	2.86212	12.0467	0.237586	-4.20901
GPR132	0.00966372	0.805547	5.82102	0.138386	-7.22617
SLC46A3	0.00968252	5.73141	2.07749	2.75882	2.75881
PVT1	0.00969227	0.0471042	0.122038	0.38598	-2.59081
EPDR1	0.00969843	2.88476	1.28554	2.24401	2.24401
DOK2	0.00972354	7.6868	2.45402	3.13232	3.13233
GFRA2	0.00974412	0.0372064	0.233707	0.159201	-6.28137
SECTM1	0.00974847	1.47054	0.0841187	17.4817	17.4817
C1orf21	0.00975815	0.868026	0.246796	3.51719	3.51718
RAB42	0.00977122	20.5296	4.92878	4.16526	4.16525
BST1	0.00977447	9.76219	5.27633	1.85019	1.85019
ZZZ3	0.00979729	6.35361	3.48239	1.8245	1.8245
CFDP1	0.00980441	5.54393	3.88668	1.42639	1.42639
PSMD11	0.00981038	4.32517	5.43847	0.795292	-1.2574
KRT78	0.0098112	0.101232	0.167534	0.604246	-1.65495
CDR2	0.00983316	2.70334	1.16695	2.31658	2.31659
RP11-443B7.3	0.00983956	0.268297	0.67359	0.398309	-2.51061
PIGR	0.00984383	0.27785	0.628538	0.442057	-2.26215
CSF2RA	0.00984844	3.70611	8.24314	0.449599	-2.2242
ZNF578	0.00992705	0.0493893	0.0176689	2.79527	2.79527
NCAPG2	0.00992896	0.659482	0.365667	1.8035	1.8035
STK17A	0.00998621	3.16144	5.86224	0.539289	-1.85429
CHSY1	0.0100116	2.74635	4.48103	0.612884	-1.63163
TNFSF13	0.0100193	27.9936	101.082	0.276939	-3.6109
FAM13A	0.0100625	0.794649	0.182025	4.3656	4.3656
SAE1	0.0100674	7.53222	5.67916	1.32629	1.32629
IQCH-AS1	0.0100726	0.296344	0.0847098	3.49834	3.49834
MRC2	0.0100844	2.36647	0.858915	2.75518	2.75519
PPIAP2	0.0100863	0.478663	0.0798417	5.99515	5.99515
MAPRE3	0.0100996	0.412198	0.791667	0.520671	-1.9206
CTA-29F11.1	0.0101048	0.823533	0.54562	1.50935	1.50935
ELL3	0.010132	0.245693	0.0707965	3.47042	3.47041
LRRC16B	0.0101733	0.0559987	0.299806	0.186783	-5.3538
WDR91	0.0102007	6.38523	3.42155	1.86618	1.86618
RASGRP1	0.0102014	0.556429	2.19929	0.253004	-3.95251
ASTE1	0.0102028	1.8261	1.03746	1.76017	1.76016
ZSWIM4	0.0102733	0.216642	1.51679	0.142829	-7.00137
MR1	0.0102785	12.8015	7.77748	1.64597	1.64597
TOP1	0.0102796	3.62185	6.03454	0.600187	-1.66615
CDKAL1	0.0102918	4.82284	3.57013	1.35089	1.35089
MAPK3	0.0102967	3.80752	1.95438	1.9482	1.9482
RAB11FIP1	0.010316	11.6478	6.22088	1.87237	1.87237
AGFG2	0.0103239	0.283436	0.571211	0.496201	-2.01531
SNORD116-20	0.0103413	0.354749	0.139901	2.53571	2.53571
ETF1	0.0103454	18.3965	23.0268	0.79892	-1.25169
SNHG15	0.0103528	1.63162	3.06596	0.532173	-1.87909
USP51	0.0103633	0.442316	0.121149	3.65102	3.65101
AP001059.5	0.0103656	0	0.13133	0	#DIV/0!
ID1	0.0103656	0	0.0557063	0	#DIV/0!
PLIN5	0.0103656	0	0.014265	0	#DIV/0!
ZNF821	0.0103687	0.942526	0.486354	1.93794	1.93794
SZRD1	0.0104029	12.367	16.1155	0.767398	-1.30311
SAP30L	0.0104053	1.86434	1.20057	1.55288	1.55288
EDA2R	0.0104402	0.185884	0.112587	1.65103	1.65103
CTSF	0.0104515	0.747929	0.199133	3.75593	3.75593
HERPUD1	0.0105228	15.3058	9.03416	1.69421	1.69421
MBOAT1	0.0105358	5.87958	2.13565	2.75307	2.75306
GUSB	0.0105536	28.2798	15.4941	1.8252	1.8252
ZNF568	0.0105654	0.383206	0.24618	1.55661	1.55661
RP11-181C21.4	0.0105734	0	0.0710876	0	#DIV/0!
CMTM7	0.0105777	7.14078	3.75059	1.90391	1.90391
RP11-134L10.1	0.0105799	3.2072	1.39357	2.30142	2.30143
CTC-479C5.10	0.0105984	0.0346219	0.123537	0.280254	-3.56818
SIGLEC17P	0.0106152	1.70428	1.02138	1.66861	1.66861
CTD-2521M24.5	0.010625	0	0.0920197	0	#DIV/0!
FABP7P1	0.010625	0	0.201455	0	#DIV/0!
LRRC57	0.0106254	4.08183	3.221	1.26726	1.26726
EGR3	0.0106609	0.0233759	0.326557	0.0715829	-13.9698
TCTN1	0.0106756	0.539388	0.324403	1.66271	1.66271
TCF19	0.0106966	1.08281	0.39553	2.73762	2.73762
ARMC7	0.0107069	2.55984	1.48549	1.72322	1.72323
IL22RA2	0.0107267	0.0677108	0.0149058	4.54259	4.54258
ZBTB4	0.0107329	4.80145	2.57672	1.8634	1.8634
SIRPD	0.0107397	0.716136	0.242968	2.94745	2.94745
RPS3A	0.010741	224.914	155.099	1.45013	1.45013
CA11	0.0108202	2.2784	1.0749	2.11964	2.11964
SAV1	0.0108279	2.30193	3.98495	0.577657	-1.73113
DRAM1	0.010839	28.4781	46.497	0.612473	-1.63273
C1RL	0.0108676	0.598972	4.48661	0.133502	-7.49052
RGCC	0.0108792	64.744	148.987	0.43456	-2.30117
PTPRJ	0.0109195	10.4131	14.0058	0.743483	-1.34502
INPP5D	0.0109212	4.36476	1.35951	3.21054	3.21054
LRMP	0.0109454	1.88038	0.665744	2.82449	2.82448
KIAA0930	0.010958	67.2122	23.3576	2.87753	2.87753
IL23A	0.0109811	0.270505	19.6234	0.0137848	-72.5436
RMDN2	0.0109961	1.3688	0.891953	1.53461	1.53461
LAT	0.0109982	3.35911	6.96495	0.482287	-2.07345
GMPR	0.0110111	1.50138	0.675508	2.2226	2.22259
TNIK	0.0110697	1.95459	5.06911	0.385588	-2.59344
POLR2D	0.0110834	3.85907	4.8161	0.801285	-1.24799
AP001053.11	0.0110916	3.77409	0.843779	4.47284	4.47284
ZNF232	0.0111172	2.03251	1.13227	1.79508	1.79508
HTATSF1	0.0111771	8.47142	6.99383	1.21127	1.21127
PODXL	0.0112068	0.338642	0.128935	2.62646	2.62646
ZNF259	0.0112263	8.12142	10.3372	0.785652	-1.27283
TRIM5	0.0112284	2.81549	1.69948	1.65668	1.65668
PKD2L1	0.0112308	2.0287	0.333463	6.08375	6.08373
IQCK	0.0112311	1.24432	0.441841	2.81622	2.81622
PNO1	0.0112865	2.46374	3.68841	0.667968	-1.49708
CARD14	0.0112932	0.95287	0.2288	4.16465	4.16464
PHC2	0.0113207	5.60684	9.55167	0.587001	-1.70357
GPR157	0.0113258	5.04866	7.10826	0.710253	-1.40795
KRBA2	0.0113404	1.10301	0.479011	2.30269	2.30268
ETV5	0.0113895	0.330593	0.734708	0.449965	-2.22239
PDCD5	0.0113978	6.38475	9.02278	0.707625	-1.41318
TFAP2C	0.0114368	0.0050409	0.157575	0.0319905	-31.2593
OSM	0.011437	1.01306	53.1237	0.0190698	-52.4388
PLA2G4B	0.0114444	0.180892	0.102307	1.76812	1.76813
DPEP2	0.0114448	8.82939	1.82154	4.84722	4.84721
CKS2	0.0114659	8.66427	12.7902	0.677414	-1.4762
FERMT2	0.0114853	0.0804035	0.354381	0.226884	-4.40753
CTNNAL1	0.0114986	0.811323	1.95675	0.414627	-2.4118
LINC00663	0.0115196	0.0631345	0.0258211	2.44507	2.44507
SMYD3	0.0115697	0.537598	0.300338	1.78997	1.78998
TRAPPC6A	0.0115708	10.4615	4.5364	2.30612	2.30612
TUBB2A	0.0115714	12.6306	5.79315	2.18026	2.18026
AFAP1L1	0.011585	3.83788	0.759526	5.05299	5.05299
HTR7	0.0115855	0.228787	1.62007	0.14122	-7.08113
CLEC6A	0.0115911	2.02167	7.95606	0.254105	-3.93539
EIF3E	0.011622	23.0238	15.894	1.44859	1.44858
C5	0.0116444	0.81285	0.344674	2.35831	2.35832
UBXN10	0.0116896	0.286214	0.0389993	7.33894	7.33895
MPDU1	0.0116927	10.9943	14.8197	0.74187	-1.34794
ALDH3A2	0.0116929	18.4971	13.041	1.41838	1.41838
PLXDC2	0.0117051	27.3232	17.0218	1.60519	1.60519
ZNF559	0.0117133	1.50841	0.915168	1.64823	1.64823
ASPRV1	0.0117136	0.112796	0.0442538	2.54885	2.54884
PSMC5	0.0117289	3.73318	5.00241	0.746277	-1.33999
RP11-263K4.1	0.0117316	0.217635	0.0280305	7.76421	7.76422
CLSPN	0.0117642	0.361426	0.19384	1.86456	1.86456
TSSK3	0.011774	0.0508264	0.0188281	2.69949	2.6995
PLB1	0.0117949	0.615356	0.213847	2.87755	2.87755
PPIF	0.0118141	21.9583	40.7839	0.538406	-1.85733
PELI3	0.0118181	3.55546	1.59783	2.22518	2.22518
CD1D	0.0118227	0.618748	0.104114	5.94301	5.94299
NOV	0.0118659	0.516524	0.140955	3.66445	3.66446
PCM1	0.0118808	9.06971	6.35661	1.42681	1.42682
ETS2	0.0119048	5.31613	29.2806	0.181558	-5.50788
SUPT5H	0.011909	3.64923	4.75224	0.767896	-1.30226
FAM53B	0.0119188	6.40275	3.21421	1.99201	1.99201
MPEG1	0.0120128	21.5325	6.4667	3.32975	3.32975
RP11-792D21.2	0.0120199	1.59504	0.858426	1.85809	1.8581
SAMD13	0.0120355	0.271393	0.0428537	6.33301	6.33301
STX11	0.0120478	7.88156	14.003	0.562848	-1.77668
KB-1639H6.4	0.0120478	0.913316	3.05783	0.298681	-3.34805
LUCAT1	0.0120488	1.27586	3.02033	0.422423	-2.36729
MSC	0.0120494	4.51635	24.0283	0.187959	-5.32029
KBTBD4	0.0120513	3.37867	2.4215	1.39528	1.39528
CAB39L	0.0120609	4.59449	2.22653	2.06351	2.06352
TNIP3	0.0120835	0.39572	5.45591	0.0725306	-13.7873
FBXO38	0.0120867	4.20752	3.08849	1.36232	1.36232
RHBDD2	0.0120984	2.52795	8.63883	0.292626	-3.41733
CERK	0.0121044	12.5397	7.72035	1.62424	1.62424
RDH12	0.0121439	0.371319	0.0806607	4.60347	4.60347
C17orf58	0.0121471	2.98862	5.92383	0.504507	-1.98213
CRNDE	0.0121706	0.161564	0.0700168	2.3075	2.3075
TPPP3	0.0122067	0.241457	0.00452587	53.3505	53.3504
CBX7	0.0122607	0.703788	0.259949	2.70741	2.70741
DCLRE1A	0.012277	1.70978	1.20033	1.42443	1.42442
PDPK1	0.0123093	4.63839	3.42002	1.35625	1.35625
LILRA5	0.0123123	27.3101	8.97232	3.04382	3.04382
RTN4RL1	0.0123144	0.039108	0.00429922	9.09652	9.09653
RPS16P5	0.0123251	0.273247	0.0727814	3.75435	3.75435
SESN1	0.012344	2.90188	1.81949	1.59489	1.59489
CPED1	0.0123815	1.31125	1.93457	0.6778	-1.47536
CLEC4D	0.0124064	1.12035	3.67714	0.304681	-3.28214
GYPC	0.0124158	5.16657	9.31936	0.554391	-1.80378
RALGPS1	0.0124204	0.266165	0.136267	1.95326	1.95326
FICD	0.0124312	2.15838	2.95432	0.730583	-1.36877
ASB1	0.0124366	3.67968	2.09054	1.76016	1.76016
MBNL2	0.0124384	4.78388	1.96893	2.42968	2.42969
ZNF624	0.012539	1.24756	0.803634	1.55239	1.5524
CTNNBIP1	0.012551	3.688	1.04647	3.52424	3.52423
KRT7	0.0125532	0.00643515	0.085832	0.0749738	-13.338
TMEM38B	0.0125589	11.9904	20.0238	0.598806	-1.66999
ASAH1	0.0125668	225.875	146.705	1.53966	1.53965
HAVCR1	0.0125804	0.417592	0.185548	2.25058	2.25059
TRAP1	0.0126199	3.69934	4.87247	0.759234	-1.31712
MED20	0.0126333	1.59409	1.00792	1.58156	1.58156
LRRC3DN	0.0127044	0.410942	0.107165	3.83467	3.83467
NDP	0.0127132	0	0.657295	0	#DIV/0!
LPIN2	0.0127149	6.32643	4.09942	1.54325	1.54325
PAPSS1	0.0127154	20.8991	36.3273	0.575301	-1.73822
QSER1	0.0127169	4.42291	3.08501	1.43368	1.43368
LIN7A	0.0127488	0.989697	0.300475	3.29378	3.29377
SELK	0.0128156	5.90473	9.54506	0.618617	-1.61651
KIAA1279	0.0128211	6.26762	5.30234	1.18205	1.18205
NT5DC2	0.0128525	0.431072	0.159492	2.70279	2.70278
RP11-366M4.11	0.0128558	0.171144	0.0305245	5.60676	5.60677
ZNF322	0.0128585	5.08735	3.69264	1.3777	1.3777
HADHA	0.0128687	52.4583	34.1695	1.53524	1.53524
RP11-753H16.3	0.012871	0.0329067	0.200185	0.164381	-6.08341
NFAT5	0.0129229	1.66084	3.36437	0.493657	-2.0257
EIF4EBP2	0.0129274	9.08587	6.08905	1.49216	1.49217
CASP3	0.0129472	12.4719	8.1467	1.53091	1.53091
OAS1	0.013047	11.2201	4.67377	2.40065	2.40065
NINJ1	0.0130527	33.5746	63.4333	0.52929	-1.88932
PCNX	0.013065	3.22131	7.21809	0.446282	-2.24073
UBALD2	0.0130936	1.83565	4.16164	0.441088	-2.26712
RP11-353B9.1	0.0131625	0.0102654	0.0326918	0.314004	-3.18466
LIMD1	0.0131935	2.84003	1.74898	1.62382	1.62382
CTSL	0.0131966	133.398	290.419	0.459331	-2.17709
TLR5	0.0132163	5.16742	2.19266	2.35669	2.35669
MB21D2	0.0132175	2.05701	7.73466	0.265947	-3.76015
SART3	0.0132211	3.86168	4.31306	0.895346	-1.11689
ZHX1-C8ORF76	0.0132313	1.28767	0.567784	2.2679	2.26789
CTDSPL	0.0132607	4.56625	1.76141	2.59238	2.59238
RP11-333E1.1	0.0132799	0.222031	0.10851	2.04619	2.04618
MAPKAPK2	0.0133043	9.86609	18.2813	0.539683	-1.85294
GPRC5B	0.013311	0.297494	0.0492107	6.04531	6.04531
PPP3CC	0.0133326	4.05438	6.85405	0.591531	-1.69053
KIAA0247	0.0133459	15.9737	31.2651	0.510911	-1.95729
AGPAT9	0.0133705	34.5848	15.745	2.19655	2.19656
MAGOH2	0.0133757	0.262025	0.0305582	8.57463	8.57462
AAGAB	0.0133881	6.79045	4.22858	1.60585	1.60585
CMTM8	0.0134771	0.397732	0.0633663	6.27671	6.27671
P2RY1	0.0134842	4.67488	1.13202	4.12968	4.12968
RSU1	0.0134851	13.9742	9.90645	1.41062	1.41062
SERPINF2	0.0134913	1.59448	0.74877	2.12946	2.12947
SURF4	0.0134981	32.7379	39.9013	0.820471	-1.21881
FAM83G	0.0135146	0.652982	1.41871	0.460266	-2.17266
ZNF564	0.0135249	1.94218	1.10685	1.75469	1.75469
CTD-2337J16.1	0.0135499	0.429577	0.110963	3.87137	3.87135
2004-08-01	0.0136095	8.26845	4.64288	1.78089	1.78089
SFMBT2	0.0136174	2.07461	2.65106	0.782558	-1.27786
EEPD1	0.0136239	3.11626	0.96768	3.22034	3.22034
SOD2	0.0136292	100.411	262.521	0.382489	-2.61446
SLC40A1	0.0136297	1.90332	0.176559	10.7801	10.7801
UBE2S	0.0136382	3.07112	5.49696	0.558695	-1.78989
SCMH1	0.0136438	1.10675	0.645722	1.71398	1.71397
C9orf89	0.0136712	6.11522	9.62104	0.635609	-1.57329
PHACTR2	0.0137089	3.9348	7.23524	0.543839	-1.83878
S1PR3	0.0137135	0.0534957	1.0796	0.0495514	-20.1811
CACNB1	0.0137358	0.130779	0.052336	2.49883	2.49883
ANGPT4	0.0137517	0.84649	0.00803748	105.318	105.318
SPECC1L-ADORA2A	0.0137533	0.221612	1.20983	0.183177	-5.45923
RP11-750H9.5	0.013761	3.31709	1.3215	2.51009	2.51009
SLC24A3	0.0137729	0.179914	1.35873	0.132414	-7.55211
NANOS3	0.0137751	0.026659	0.169008	0.157738	-6.33962
CAMKK2	0.0137821	5.84529	2.70025	2.16472	2.16472
CLPB	0.0138094	4.4747	8.73327	0.512374	-1.9517
QSOX1	0.0138166	4.02177	10.4462	0.384998	-2.59741
KIF22	0.0138463	2.63817	1.39264	1.89437	1.89437
CCDC57	0.0138564	0.454034	0.722637	0.628301	-1.59159
LAP3	0.0138616	20.7949	37.1507	0.559744	-1.78653
UPK3A	0.013916	0.139127	0	?	#DIV/0!
ZFYVE26	0.0139212	19.7751	9.43222	2.09654	2.09655
SPP1	0.0139277	155.416	591.748	0.262639	-3.80751
PLD6	0.0139338	0.76346	0.404771	1.88616	1.88615
RNF122	0.0139451	1.63438	0.953396	1.71427	1.71427
RGS18	0.0139521	1.13986	0.10448	10.9098	10.9098
RP11-701P16.5	0.0139714	0.218811	15.0754	0.0145144	-68.8969
ETS1	0.0139794	0.0509015	0.227878	0.223371	-4.47684
FAM178A	0.0139889	8.90674	5.31315	1.67636	1.67636
BCR	0.013997	0.769387	1.25533	0.612895	-1.6316
RNF168	0.0140083	4.1184	2.90784	1.41631	1.41631
BAIAP2-AS1	0.0140105	3.96424	1.6949	2.33893	2.33892
PDAP1	0.014026	7.57303	9.04173	0.837565	-1.19394
CD83	0.0140296	90.2879	124.077	0.727673	-1.37424
CYP2S1	0.014054	1.24565	3.228	0.385888	-2.59142
CTIF	0.0140979	1.12168	0.64989	1.72596	1.72595
DDX6	0.014098	7.49804	5.79337	1.29424	1.29424
MYH3	0.0141198	0.135998	0.241513	0.563108	-1.77586
EEF2K	0.014122	3.24252	4.41606	0.734257	-1.36192
MATK	0.0141256	10.6803	22.5329	0.473985	-2.10976
SNW1	0.0141312	15.1556	11.9767	1.26542	1.26542
LGALS9	0.0141374	19.6735	10.5961	1.85667	1.85667
NFIA	0.0141686	0.153607	0.0492259	3.12045	3.12045
SMARCC1	0.014193	5.17912	4.2924	1.20658	1.20658
ALDH5A1	0.0142039	3.05481	0.570924	5.35064	5.35064
TRIM69	0.0142158	2.09934	1.5021	1.3976	1.3976
TBC1D16	0.0142408	1.53934	2.55821	0.601726	-1.66189
TYW1	0.0142519	2.94353	2.48446	1.18478	1.18478
IL4R	0.0142869	7.81851	10.8434	0.721036	-1.38689
GNS	0.0142953	156.969	125.311	1.25263	1.25264
CTB-113P19.5	0.0142969	1.09464	0.505153	2.16694	2.16695
ZNF276	0.014328	0.908668	1.30312	0.697303	-1.4341
KIDINS220	0.0143291	9.1823	7.0583	1.30092	1.30092
KCNMB1	0.0143414	0.436624	0.977863	0.446508	-2.2396
PIAS1	0.0143571	8.00282	5.28484	1.5143	1.5143
ATP6V0A2	0.0143708	2.20932	3.03264	0.728514	-1.37266
IGSF10	0.0143742	0.10837	0.0145401	7.45321	7.45318
LZIC	0.0143822	8.32059	6.0407	1.37742	1.37742
PER2	0.0144282	0.430879	0.573169	0.751749	-1.33023
EMC3	0.014494	15.4941	11.9124	1.30066	1.30067
TIMP2	0.0144997	28.8742	18.8748	1.52978	1.52978
SLC16A3	0.0145291	7.46042	12.8388	0.581085	-1.72092
CENPI	0.0146717	0.298537	0.212805	1.40287	1.40287
TMEM255A	0.0146734	6.27301	1.82573	3.43589	3.43589
INPP5A	0.0146753	1.01026	0.495595	2.03849	2.03848
NCS1	0.0146799	4.71117	13.1133	0.359267	-2.78345
LONRF1	0.0147202	2.31205	3.95994	0.583859	-1.71274
GRIPAP1	0.0147296	3.33409	4.50539	0.740022	-1.35131
GOLGA8M	0.0147387	0.0568649	0.0155079	3.66684	3.66683
CCL4L2	0.0147607	8.36785	78.9837	0.105944	-9.43895
ANXA9	0.0147675	0.679222	0.322773	2.10434	2.10433
RP11-12A20.7	0.0147884	0.0491391	0.0213859	2.29773	2.29773
LSM11	0.0148078	0.550477	0.362326	1.51928	1.51929
APBA1	0.014814	2.36477	0.802	2.94859	2.94859
KEL	0.0148588	1.32523	0.626137	2.11652	2.11652
PARP16	0.014884	1.31774	0.859605	1.53296	1.53296
TMEFF1	0.0148893	0.495954	1.00906	0.491503	-2.03458
HMGN2	0.0149092	38.4128	27.883	1.37764	1.37764
CLIP4	0.014914	16.5798	6.98603	2.37327	2.37328
CSF2	0.0149157	0.0200349	33.5168	0.000597756	-1672.92
CCNB1IP1	0.0149162	2.11306	1.61811	1.30588	1.30588
JAKMIP3	0.0149202	0.0215613	0.00565432	3.81325	3.81324
CTA-268H5.14	0.0150434	0.164941	0.023958	6.88457	6.88459
ZNFX1	0.0150576	11.4774	15.6583	0.732991	-1.36427
LSP1	0.0150609	65.3158	28.0692	2.32696	2.32696
PELO	0.0150742	2.73604	3.76426	0.726847	-1.37581
SLC12A6	0.0150755	10.446	8.50913	1.22762	1.22762
EVL	0.015091	10.2901	5.83338	1.76401	1.764
GPC3	0.0151171	0.0561514	0.196363	0.285957	-3.49703
ATN1	0.0151187	0.531068	0.957162	0.554836	-1.80233
DISP1	0.0151365	0.560592	0.340198	1.64784	1.64784
PTPN1	0.0151445	17.7256	41.067	0.431626	-2.31682
MT2A	0.0151979	5.1468	30.5583	0.168425	-5.93734
C21orf49	0.0152213	0.0510298	0.0123388	4.13572	4.13572
XXbac-B135H6.15	0.0152351	1.04338	0.203417	5.12926	5.12927
TXNDC16	0.0152682	1.6458	0.653964	2.51666	2.51665
ZNF416	0.0152962	1.13865	0.782764	1.45466	1.45465
TMEM154	0.0153037	0.135501	0.0332396	4.07649	4.07649
CXorf21	0.0153038	5.44593	2.30464	2.36303	2.36303
ACVR2B	0.0153408	0.442055	0.242752	1.82101	1.82101
ZCCHC8	0.0153444	2.51407	2.00201	1.25577	1.25577
SDC4	0.0153638	30.0901	53.562	0.56178	-1.78005
RP11-65J3.14	0.0153706	0.0277388	0.0620586	0.446978	-2.23725
NCOA2	0.0153722	4.56146	2.79905	1.62964	1.62965
RP11-87C12.2	0.0153732	0.0306204	0.106381	0.287836	-3.47419
ZNF630	0.0153848	0.460692	0.357118	1.29003	1.29003
CTD-2003C8.2	0.0154109	0.599415	0.259719	2.30794	2.30794
LIPA	0.0154161	534.548	124.257	4.30196	4.30195
C1S	0.0154173	0.0249778	0.568946	0.0439018	-22.7781
HSD11B1	0.0154433	5.34147	70.9798	0.0752534	-13.2884
CHN2	0.0154636	0.52287	0.125316	4.17241	4.17241
KDM6B	0.0154708	0.234924	1.21884	0.192744	-5.18823
RP5-886K2.3	0.0154924	0.717229	0.561992	1.27623	1.27623
ACOX3	0.0154939	3.61462	5.61209	0.644077	-1.55261
NDUFV2	0.0155109	14.9133	22.673	0.657757	-1.52032
RP5-1120P11.1	0.0155224	0	0.035076	0	#DIV/0!
HVCN1	0.015589	13.3109	7.01875	1.89648	1.89648
ID3	0.0155897	0.892155	2.76144	0.323077	-3.09525
LGALSL	0.0156081	3.76598	1.04662	3.59823	3.59823
ZNF17	0.015678	1.20531	0.900796	1.33806	1.33805
MICAL2	0.0156951	0.813602	2.40333	0.338531	-2.95394
EPHX1	0.0157365	11.9465	4.07117	2.93441	2.93441
SETDB2	0.0157561	9.67338	5.18782	1.86463	1.86463
KRT8P36	0.0158042	0.116067	0.0368758	3.14752	3.14751
CDK14	0.0158239	5.65849	8.27887	0.683487	-1.46309
CTC-487M23.8	0.0158245	0.0372547	0.128436	0.290064	-3.44751
KBTBD7	0.0158516	1.3239	0.45268	2.92459	2.92458
IDH1	0.0158657	48.7159	26.4826	1.83954	1.83954
BLNK	0.0158757	1.92896	0.838788	2.2997	2.2997
CXCR2	0.0159172	0.154528	0.0612642	2.52232	2.52232
LYZ	0.0160429	3722.08	1699.13	2.19058	2.19058
ACPP	0.0160608	1.19399	0.332956	3.58602	3.58603
GNAS	0.0160644	20.6355	10.8047	1.90986	1.90986
PAXIP1-AS2	0.016097	1.52488	0.980042	1.55594	1.55593
ANKRD13A	0.0160995	9.25775	7.51947	1.23117	1.23117
RP11-313P13.3	0.0161073	0.161242	0.248181	0.649694	-1.53918
LRRC37B	0.0161618	0.931321	0.633628	1.46982	1.46982
EFNA3	0.0161653	0.170869	0.0785534	2.1752	2.1752
KIF18A	0.016195	0.101855	0.0378874	2.68837	2.68836
EGR2	0.0162078	13.2215	22.3743	0.590923	-1.69227
ZBED1	0.0162441	6.07661	3.28842	1.84788	1.84788
SLC3A2	0.0163062	20.3612	33.5034	0.607734	-1.64545
ABAT	0.016307	0.571865	0.280205	2.04088	2.04088
MSANTD3-TMEFF1	0.0163602	0.478828	1.01033	0.473931	-2.11001
GNG7	0.0163622	0.363901	0.0090446	40.2341	40.2341
XPOT	0.0163706	10.5703	7.79571	1.35591	1.35591
RAB11FIP4	0.0164156	1.46088	0.504874	2.89355	2.89355
RPL7AP64	0.0164786	1.80115	0.476306	3.78151	3.7815
SEC14L1	0.0164822	4.61934	2.53966	1.81888	1.81888
ANAPC15	0.0164851	3.70962	2.3954	1.54864	1.54864
HEATR5A	0.0164913	7.91823	6.20682	1.27573	1.27573
KCNS3	0.0165	0.0321651	0.119773	0.268551	-3.72369
KCTD21-AS1	0.0165049	0.15258	0.0471511	3.23599	3.23598
BOP1	0.0165442	1.32883	2.3769	0.55906	-1.78872
TMBIM1	0.0165806	39.0784	51.471	0.759232	-1.31712
FAM83E	0.0166062	0	0.0279384	0	#DIV/0!
HADHB	0.0166156	35.9957	22.1461	1.62537	1.62537
TACR2	0.0166218	0.146382	0.05259	2.78346	2.78346
SLC45A3	0.0166279	1.87649	0.769203	2.43952	2.43953
RASGRP3	0.016664	12.2181	7.45804	1.63824	1.63825
RP11-326I11.3	0.016667	0.513772	0.325595	1.57794	1.57795
PSMC4	0.0167087	15.5318	20.2395	0.767398	-1.3031
PSMA6	0.0167162	14.6918	22.5452	0.651658	-1.53454
IRF9	0.0167301	5.56651	6.80137	0.818439	-1.22184
UTP3	0.0167424	6.48674	7.77739	0.834051	-1.19897
RFX5	0.0167675	12.2029	8.87208	1.37543	1.37543
SASH1	0.0167778	1.92981	1.17766	1.63869	1.63868
ATP8B2	0.0167988	0.206562	0.909565	0.2271	-4.40335
PCMT1	0.0168007	14.8136	11.644	1.27221	1.27221
TANC2	0.0168201	1.02474	0.478599	2.14113	2.14112
AMOTL2	0.0168387	0.0333139	0.00302397	11.0166	11.0166
RELL2	0.0168458	0.733205	0.608581	1.20478	1.20478
PPP1R18	0.0168649	14.3725	28.6577	0.501522	-1.99393
DYM	0.0168917	6.53284	5.18056	1.26103	1.26103
FNDC3B	0.0169068	7.62294	12.2556	0.621999	-1.60773
PDP2	0.0169802	0.612435	1.24451	0.492109	-2.03207
HPN	0.0169981	0.00779263	0.0523855	0.148755	-6.72244
RP11-333E13.4	0.0169993	0.00972554	0.0511499	0.190138	-5.25934
C11orf21	0.0170057	1.97207	0.0905703	21.7739	21.7739
RP13-452N2.1	0.0170443	0.759956	3.52283	0.215723	-4.63557
NFKB2	0.0170498	8.02464	18.8181	0.426431	-2.34504
RP11-379H18.1	0.0170509	0.661383	0.954077	0.693218	-1.44255
ADD3	0.0170696	6.00534	2.57166	2.3352	2.3352
SLC25A20	0.0170853	14.9246	8.193	1.82163	1.82163
RCBTB2	0.0171273	6.65772	3.28191	2.02861	2.02861
HLA-DMA	0.0171346	124.39	36.1123	3.44453	3.44453
U91328.19	0.0171381	0.427341	0.307251	1.39085	1.39085
NXF1	0.0171507	3.60291	4.79275	0.751741	-1.33024
RP11-347C12.3	0.0172972	0.0644794	0.136824	0.471258	-2.12198
ZNF641	0.0172988	4.00519	2.74234	1.4605	1.4605
LINC00475	0.0173006	0.0326799	0.00614242	5.32037	5.32036
TNIP2	0.0173111	9.3786	17.5246	0.535166	-1.86857
FBXO6	0.017315	5.72604	7.98779	0.71685	-1.39499
FAM115A	0.0173347	1.57807	0.966135	1.63339	1.63338
SLC2A5	0.017341	3.9499	0.383652	10.2955	10.2955
ITGB5	0.017362	6.10744	3.34829	1.82405	1.82405
PDCD6IP	0.0173753	19.8319	27.4164	0.723358	-1.38244
DUS2	0.0173836	3.95602	2.24868	1.75926	1.75926
CORO1A	0.0173906	8.50901	3.86821	2.19973	2.19973
RP6-91H8.3	0.0174018	0.00545822	0.161611	0.0337738	-29.6087
ZNF704	0.0174115	0.129444	0.0170327	7.59971	7.59973
LAMP2	0.0174196	62.5259	41.3774	1.51111	1.51111
C22orf42	0.0174597	0.00763372	0.0593633	0.128593	-7.77646
ABLIM3	0.0174771	0.182129	0.0589659	3.08871	3.08872
ABCB7	0.0175109	7.01019	5.85278	1.19775	1.19775
MT1G	0.0175144	0.290511	1.64996	0.176071	-5.67951
RPS6KA5	0.017519	0.553277	0.243679	2.27051	2.27052
TCN2	0.0175219	50.6278	19.3083	2.62207	2.62207
FAM187A	0.017527	0.139778	0.32331	0.432334	-2.31302
EIF4B	0.0175738	71.9819	40.8728	1.76112	1.76112
C9orf91	0.0175928	3.0592	1.61587	1.89322	1.89322
GFPT2	0.0176155	0	0.0799582	0	#DIV/0!
TNC	0.0176191	0.0450567	1.19936	0.0375673	-26.6189
SAC3D1	0.0177222	1.67516	0.962342	1.74071	1.74071
BMS1	0.0177379	3.24996	3.86039	0.841873	-1.18783
SH2D3C	0.0177411	2.39033	0.977289	2.44587	2.44588
GXYLT2	0.0177455	0.00316895	0.106865	0.0296538	-33.7225
RNF125	0.0177463	1.84573	0.264573	6.97624	6.97626
KLHL17	0.0178233	0.237995	0.372677	0.638609	-1.5659
ARHGAP32	0.0178391	0.230455	0.136446	1.68898	1.68898
TRIM6	0.0178731	0.753351	0.335246	2.24716	2.24716
DUSP1	0.0178773	5.84825	11.9588	0.489032	-2.04485
HADH	0.0179345	3.45497	1.20116	2.87636	2.87636
ANKRD66	0.0179498	0.0751702	0.0250226	3.0041	3.00409
PKD2	0.0179616	3.78008	6.61429	0.571502	-1.74978
RASAL2	0.0179755	5.34798	7.7993	0.685701	-1.45836
ZNF836	0.0180208	1.81609	0.745494	2.43608	2.43609
XKR3	0.0180435	0.199858	0.0244097	8.18765	8.18765
SLC35D2	0.0180699	6.73642	4.44242	1.51638	1.51639
UBAP1	0.0181685	9.01894	10.8678	0.829877	-1.205
MLTK	0.0181727	2.7898	1.63782	1.70336	1.70336
AMOT	0.0181801	0.0148293	0.00787111	1.88402	1.88402
PEA15	0.0181894	40.754	80.5553	0.505912	-1.97662
CD6	0.0182125	0.107285	0.034773	3.08531	3.0853
ZFP64	0.0182142	0.678496	0.55094	1.23152	1.23152
GCLC	0.0182498	7.38868	2.875	2.56998	2.56998
ACSBG2	0.0182526	0	0.0159443	0	#DIV/0!
RPS20P20	0.0182526	0	0.161975	0	#DIV/0!
LINC00563	0.0182526	0	0.0393367	0	#DIV/0!
SLC4A4	0.0182526	0	0.00658671	0	#DIV/0!
SLITRK6	0.0182526	0	0.0127539	0	#DIV/0!
RP11-145G20.1	0.0182527	0	0.0227286	0	#DIV/0!
IMPA2	0.0182798	3.17995	0.706457	4.50127	4.50126
AC145110.1	0.01832	0.0587546	0.0127146	4.62104	4.62103
XIRP1	0.0183262	0.0163514	0.12351	0.132389	-7.55348
LRWD1	0.0183285	0.44888	0.780382	0.575205	-1.73851
RBKS	0.0183418	0.245439	0.152218	1.61242	1.61242
TASP1	0.0183691	1.77561	1.14901	1.54534	1.54534
ZYG11B	0.0183754	9.25353	5.27378	1.75463	1.75463
NT5C	0.0184135	2.66713	4.14432	0.643563	-1.55385
SAMD4B	0.0184238	0.838716	1.36963	0.612366	-1.63301
RP11-403B2.7	0.0184263	0.495638	0.129294	3.83342	3.83342
SLC27A1	0.0184273	5.09245	3.02158	1.68536	1.68536
ARHGAP12	0.0184485	4.95527	3.0463	1.62665	1.62665
LINC00881	0.0184516	0.0570782	0	?	#DIV/0!
SRSF4	0.0184828	7.00805	5.51034	1.2718	1.2718
DHRS9	0.0184879	6.02024	2.22947	2.7003	2.7003
RP11-5C23.2	0.0185071	0.290932	0.0782049	3.72012	3.72012
AL034548.1	0.0185622	2.13537	1.62859	1.31118	1.31118
PRKCE	0.0185834	0.659743	0.249632	2.64286	2.64286
RP5-1103G7.4	0.0185875	0.321823	0.125644	2.56139	2.56139
RNASET2	0.0186634	5.83834	3.02178	1.93209	1.93209
DDA1	0.0186827	1.63511	2.11336	0.773703	-1.29249
ATP2C1	0.0186898	5.72027	12.4072	0.461044	-2.16899
ZNF530	0.0187077	0.276324	0.168449	1.6404	1.6404
SSX2IP	0.0187123	0.601426	0.337104	1.7841	1.7841
HBEGF	0.0187401	2.95776	90.8877	0.032543	-30.7286
RP11-289I10.2	0.0187642	0.017149	0.20442	0.0838909	-11.9202
CBX5	0.0188734	2.56575	1.63654	1.56779	1.56779
JAG1	0.0189106	2.26621	10.3467	0.219028	-4.56564
KIF1B	0.0189119	3.10881	4.79403	0.648476	-1.54208
AC004967.7	0.0189349	0.256059	0.030915	8.28268	8.28268
MEGF9	0.0189371	10.8735	5.59285	1.94418	1.94418
CTD-2037K23.2	0.0189485	1.34737	0.652566	2.06472	2.06473
RP11-213G2.1	0.0189738	0.806649	0.112575	7.16542	7.16544
ENOSF1	0.0189875	4.95367	2.56513	1.93116	1.93116
CCNG1	0.0189965	26.8613	13.8723	1.93633	1.93633
IAH1	0.0189999	3.81587	2.58731	1.47484	1.47484
TRAPPC8	0.0190188	7.41104	5.91005	1.25397	1.25397
RAPGEF5	0.0190234	0.00143665	0.013044	0.110139	-9.07946
SCP2	0.019045	14.1498	8.97592	1.57642	1.57642
KIF13B	0.0190651	3.6617	2.1345	1.71548	1.71548
PCDHGA12	0.0190771	0.0284076	0.132636	0.214177	-4.66903
WAC	0.0191263	6.96382	5.05363	1.37798	1.37798
SAMHD1	0.0191516	95.4997	63.8251	1.49627	1.49627
RP11-876N24.5	0.0191647	3.42173	1.25994	2.7158	2.71579
COL23A1	0.0191685	0.144977	0.0394421	3.6757	3.67569
RP11-143K11.1	0.0192006	0.201748	1.41059	0.143024	-6.99184
WDR48	0.0192471	2.49972	1.81301	1.37877	1.37877
CTC-564N23.2	0.0192626	0.191627	0	?	#DIV/0!
FKBP4	0.0192632	6.86753	12.4015	0.553767	-1.80582
EXO1	0.0192815	0.0957591	0.0597861	1.6017	1.6017
JMY	0.0192947	0.504501	0.274849	1.83556	1.83556
IDH1-AS1	0.0193122	0.368712	0.0475868	7.7482	7.7482
FIP1L1	0.0193191	2.95161	2.51648	1.17291	1.17291
PBXIP1	0.0193524	5.90242	2.54146	2.32246	2.32245
TSHZ1	0.019367	1.22612	0.798181	1.53615	1.53614
PBRM1	0.0194158	10.3472	6.4629	1.60102	1.60102
IL18	0.0194184	6.88972	15.2154	0.452811	-2.20842
AFF1	0.0194228	7.05404	4.77347	1.47776	1.47776
RP11-283G6.5	0.0194518	1.32974e-07	0.601998	2.20888e-07	-4.52719e+06
KCNE3	0.0194864	13.5543	6.80414	1.99207	1.99207
LMO2	0.019493	2.92031	1.16451	2.50776	2.50776
CYB561A3	0.0195036	30.0196	12.9099	2.32532	2.32532
SOX5	0.0195203	0	0.0190772	0	#DIV/0!
CLEC4E	0.0195452	17.3684	32.9171	0.527642	-1.89523
NPIPA2	0.0195835	0.0820816	0.0180937	4.53647	4.53647
AKR1C7P	0.019609	0.672759	0.283873	2.36993	2.36993
MCU	0.0196171	3.68934	2.72817	1.35231	1.35231
AC133528.2	0.019624	1.41403	0.734922	1.92405	1.92405
APP	0.0196352	9.41727	13.7193	0.686426	-1.45682
MYBPC3	0.0196383	0.105411	0.242567	0.434562	-2.30115
GLYAT	0.0196651	0.0337267	0	?	#DIV/0!
GMNN	0.0197246	1.25807	0.953384	1.31959	1.31958
KIAA1737	0.0197541	9.44136	5.09939	1.85147	1.85147
DENND5A	0.0197883	10.4592	16.3071	0.641391	-1.55912
HOMER1	0.0199408	0.63464	2.2573	0.28115	-3.55682
CD38	0.0199427	0.0921883	0.56365	0.163556	-6.11412
MAZ	0.0199881	20.3758	10.7241	1.9	1.9
EDN1	0.0199896	0.303509	52.7021	0.00575895	-173.643
RPH3A	0.0200271	0.019421	0.00114139	17.0153	17.0152
RCAN1	0.0200806	1.69082	3.29339	0.513397	-1.94781
CSDE1	0.0200832	87.7985	66.1301	1.32766	1.32766
DNASE1L3	0.020089	0.375771	0.0192418	19.529	19.5289
DIS3L	0.0201329	4.82664	2.6799	1.80105	1.80105
C1orf162	0.0201404	13.9054	6.11066	2.2756	2.2756
CELSR1	0.0201558	0.894566	1.82538	0.490071	-2.04052
LIMK1	0.0201565	17.5633	31.1332	0.564135	-1.77263
SLX4IP	0.0201586	0.543059	0.906462	0.599097	-1.66918
EGR1	0.0201711	0.216813	0.856395	0.253169	-3.94992
HAL	0.0202001	0.45734	0.192141	2.38024	2.38023
NOB1	0.0202097	3.20828	4.33767	0.739634	-1.35202
RP11-571F15.2	0.0202936	0.0355368	0.384488	0.0924264	-10.8194
LYAR	0.0203032	2.99182	3.67381	0.814366	-1.22795
P4HA2	0.020311	0.443174	0.723155	0.612834	-1.63176
PLEKHG4	0.0203524	0.503495	0.141552	3.55695	3.55696
FBXO42	0.0203664	2.37806	1.77113	1.34269	1.34268
NCAM1	0.0203859	0.0565478	0.153872	0.3675	-2.7211
CEBPB	0.0204345	26.3829	52.386	0.503625	-1.9856
PLEKHH3	0.0204468	0.0519094	0.0198634	2.61331	2.61332
HIATL2	0.0204764	0.681517	0.377467	1.8055	1.8055
MYO1G	0.0205579	2.78409	4.5581	0.610801	-1.6372
CYBRD1	0.020559	9.27532	3.01777	3.07357	3.07357
RPS24	0.0205603	67.0582	51.5023	1.30204	1.30204
SERPINA1	0.0205793	26.9353	48.1114	0.559852	-1.78618
FGD6	0.0205908	7.47996	4.64949	1.60877	1.60877
BTBD11	0.0206003	0.00593916	0.0369135	0.160894	-6.21527
RPGR	0.0206191	0.498017	1.07168	0.464707	-2.15189
STX17	0.0206603	2.14468	1.55851	1.37611	1.37611
ARVCF	0.0206604	0.20218	0.0751061	2.69193	2.69193
CD59	0.0207478	76.0763	46.4224	1.63878	1.63878
CD163	0.0207718	15.4899	4.71746	3.28353	3.28353
ZNF33B	0.0208077	0.534534	0.235376	2.27098	2.27098
KCTD21	0.0208392	2.25273	1.63094	1.38125	1.38125
AKAP1	0.0208836	3.32705	2.46873	1.34767	1.34768
LIF	0.0209047	0.49889	15.0087	0.0332401	-30.0842
HFE	0.0209445	2.79537	1.4082	1.98506	1.98507
SMAD3	0.0209771	0.391249	0.0225411	17.3572	17.3571
CWF19L2	0.0209892	3.16943	2.37602	1.33392	1.33392
ZNF426	0.0209944	2.50382	1.8727	1.33701	1.33701
NCKAP1	0.0210138	0.301609	0.155425	1.94055	1.94054
CPT1A	0.0210225	7.21337	3.87103	1.86342	1.86342
PRR11	0.021029	0.75251	0.299783	2.51018	2.51018
NUDT3	0.0210417	7.2575	4.55871	1.59201	1.59201
DENND4C	0.0210511	35.3111	18.4204	1.91695	1.91696
RAPGEFL1	0.0210588	0.256587	0.0711702	3.60526	3.60526
LPAR3	0.0210705	0.881326	0.246996	3.56817	3.56818
RP11-454L9.2	0.0210753	0.568492	0.187318	3.03491	3.0349
GANC	0.0210908	2.9466	2.05035	1.43712	1.43712
PDE4B	0.0211047	0.840528	3.50967	0.239489	-4.17555
MKRN1	0.0211195	8.45532	6.83879	1.23638	1.23638
BDH1	0.0211316	0.609514	0.938868	0.6492	-1.54036
E2F2	0.0211727	0.641126	0.0473736	13.5334	13.5334
C19orf59	0.021237	8.76846	32.381	0.27079	-3.69289
TRIM44	0.0212375	9.78223	6.98043	1.40138	1.40138
ZNF250	0.0212554	0.647242	0.451508	1.43351	1.43351
PQLC3	0.0212825	18.0816	10.0291	1.80291	1.80291
ZNF420	0.0213068	1.40104	0.876496	1.59845	1.59846
FAM214B	0.021334	4.55525	6.96095	0.6544	-1.52812
FOXP1-IT1	0.0213449	0.0698284	0.0261622	2.66906	2.66906
EMC9	0.0213641	0.99945	0.582427	1.71601	1.71601
FGD2	0.0213776	4.22203	1.32499	3.18645	3.18646
CENPF	0.0214509	0.341226	0.132802	2.56944	2.56943
GBP1	0.0214769	3.66577	11.4165	0.321095	-3.11435
ZDHHC7	0.021499	31.19	19.5614	1.59447	1.59447
KIF13A	0.0215049	3.50273	2.70522	1.2948	1.2948
RAB13	0.0215368	5.12179	10.0805	0.508089	-1.96816
ARMCX6	0.0215794	8.36004	5.36383	1.55859	1.5586
AP3S2	0.0215808	2.60329	1.75807	1.48077	1.48077
SPIN4	0.0215911	0.380613	0.780972	0.487358	-2.05188
MLLT10	0.0216167	3.92119	2.35214	1.66708	1.66707
KIFC3	0.0216301	2.47729	4.23117	0.585487	-1.70798
GDPD5	0.0216316	0.161912	0.225761	0.717185	-1.39434
TIMM17A	0.0216683	9.50807	11.6795	0.814079	-1.22838
ZNF112	0.0216918	0.631643	0.511086	1.23588	1.23588
BACH1	0.0217553	22.5961	16.9991	1.32925	1.32925
GGT5	0.0217684	0.00605687	0.756461	0.00800685	-124.893
ANPEP	0.0217975	13.3502	25.6483	0.520512	-1.92119
STAC3	0.0218	1.83099	0.816536	2.24239	2.24239
SPECC1	0.0218327	5.52841	4.05814	1.3623	1.3623
CEBPG	0.0218567	6.00051	4.27449	1.40379	1.4038
KIF20B	0.0218787	0.728204	0.350713	2.07635	2.07635
RP11-532F12.5	0.0219043	0.339196	0.126467	2.6821	2.68209
SESN2	0.0219145	1.77933	3.88595	0.457887	-2.18394
PTGFRN	0.0219311	1.36584	0.220858	6.18423	6.18425
RP11-379F4.4	0.0219484	1.14402	0.325764	3.5118	3.51181
RPS27	0.0219504	327.436	231.783	1.41268	1.41268
FAM220A	0.0219526	4.8377	3.24788	1.4895	1.48949
EFTUD2	0.0219644	7.31754	8.96274	0.816441	-1.22483
IL18R1	0.0219886	0.0125959	0.0412428	0.305408	-3.2743
ZNF583	0.0220017	0.420835	0.242802	1.73324	1.73324
ZNF845	0.0220017	2.96711	2.05668	1.44267	1.44267
MTMR10	0.0220042	5.71681	4.26291	1.34106	1.34106
CADM4	0.0220313	0.176079	0.0787437	2.23611	2.2361
PDXDC1	0.0220357	21.8637	12.8183	1.70566	1.70566
PPAPDC1B	0.0220429	2.66825	4.01077	0.665271	-1.50315
AOX1	0.0220713	0.0156972	0.195988	0.0800924	-12.4855
EEF1A1	0.02208	1070.1	850.836	1.25771	1.2577
BSCL2	0.0222176	8.93353	4.92014	1.81571	1.81571
RP11-55K13.1	0.0222366	0.125206	0.0444919	2.81413	2.81413
RABL2B	0.0222369	1.5049	1.23555	1.218	1.218
RPL34	0.0222475	41.0593	27.3321	1.50224	1.50224
CHEK2	0.0222792	1.76078	1.08974	1.61577	1.61578
HCAR2	0.0223109	1.9652	12.6422	0.155447	-6.43303
UIMC1	0.0223538	2.92545	2.00485	1.45919	1.45919
TMCC1	0.0223896	2.24448	1.61199	1.39237	1.39237
SBNO2	0.0224079	2.37238	5.59984	0.423652	-2.36043
TMLHE	0.0224154	3.50547	2.36089	1.48481	1.48481
SNAI3	0.0224177	3.9633	1.49981	2.64254	2.64253
EIF3L	0.0224484	52.4515	35.8932	1.46132	1.46132
PPT1	0.0224524	175.942	132.837	1.3245	1.3245
TNNI2	0.0224549	18.1994	4.18888	4.34469	4.34469
ZBTB44	0.0224935	3.22812	2.07086	1.55883	1.55883
RP11-613M10.6	0.0225266	0.39605	0.0539262	7.3443	7.3443
RP11-295G20.2	0.022532	0.784163	1.21357	0.64616	-1.5476
MYOF	0.0225335	18.5549	30.0171	0.618145	-1.61775
DLC1	0.0225575	0.0820301	0.291696	0.281217	-3.55596
FOXM1	0.0226455	0.152715	0.0394455	3.87156	3.87154
RBBP7	0.0227068	5.49584	3.96278	1.38687	1.38686
ZNF585B	0.0227219	1.38244	1.06677	1.29591	1.29591
LRRC27	0.0227299	0.22594	0.112678	2.00518	2.00518
ZNF565	0.0227459	0.599776	0.422417	1.41987	1.41987
USP6NL	0.0227739	1.18046	0.593219	1.98991	1.98992
NCOA4	0.0228691	140.44	113.421	1.23822	1.23822
STOM	0.0228903	26.4412	49.3358	0.535944	-1.86587
CCL1	0.0228923	0	35.1867	0	#DIV/0!
AR	0.0228959	0.00129711	0.0219874	0.0589936	-16.9511
AC016753.7	0.0229151	0.117203	0.0139233	8.41779	8.41776
PRELID1	0.0229289	27.5063	36.1423	0.761054	-1.31396
C7orf31	0.0229328	0.608116	0.445428	1.36524	1.36524
RP1-168L15.5	0.0229488	0.0912715	0.0431883	2.11334	2.11334
RP11-44F14.1	0.022973	0.0420766	0.00593886	7.08497	7.08496
RAPGEF2	0.022981	2.72412	4.44879	0.61233	-1.63311
HRH1	0.022986	0.423835	1.95929	0.216321	-4.62277
MRPL3	0.0229865	10.2269	10.7375	0.95245	-1.04993
CTB-31N19.3	0.0229946	4.05008	6.67348	0.606891	-1.64774
PDK2	0.0230129	0.560356	0.24439	2.29288	2.29288
RP11-290C10.1	0.0230204	0.118299	0.0381549	3.10049	3.10049
CDC14A	0.0230205	0.63395	0.338064	1.87524	1.87524
MIPEP	0.0230408	4.23266	3.25016	1.30229	1.30229
C14orf93	0.0230651	0.755554	0.495644	1.52439	1.52439
SEMA6B	0.0230774	4.02329	13.7125	0.293404	-3.40828
ARFGAP3	0.023092	14.8818	20.9595	0.710025	-1.4084
IL7R	0.0231226	0.233299	35.0493	0.00665631	-150.233
CHRM3	0.023123	0.00250254	0.0425988	0.0587467	-17.0222
HSD11B1L	0.0231741	0.253196	0.110896	2.28317	2.28318
DDB1	0.0232093	33.3888	15.9195	2.09735	2.09735
PDE4DIP	0.0232777	10.8836	16.7483	0.649834	-1.53886
SIDT2	0.0233173	6.63758	2.28292	2.9075	2.9075
CAMKK1	0.0233203	1.70654	0.86307	1.97729	1.97729
PTPN18	0.0233919	5.81446	4.53057	1.28338	1.28338
RP11-53I6.2	0.0234596	0.00741799	0.226763	0.0327126	-30.5693
KLF9	0.0234858	0.850021	2.8759	0.295567	-3.38333
MTMR11	0.0234869	0.136257	0.336439	0.404999	-2.46915
BLOC1S2	0.023545	33.5833	23.2678	1.44334	1.44334
RP11-81A22.5	0.0235589	0.14956	0.0488139	3.06388	3.06388
CRYBB1	0.0235589	0.0762729	0.0248942	3.06388	3.06388
AGBL3	0.0236284	0.041453	0.0158969	2.60762	2.60762
RPL27A	0.0236661	33.3783	21.4058	1.55931	1.55931
FANK1	0.0236683	0.0256807	0.00703775	3.64899	3.64899
NAP1L1	0.0236692	17.3143	11.6985	1.48004	1.48004
IRF4	0.0237125	0.0922707	0.442691	0.208431	-4.79774
HERC1	0.0237159	9.10019	5.86148	1.55254	1.55254
RABEPK	0.0237371	2.53502	3.97566	0.637636	-1.5683
ARMCX2	0.0237546	0.842943	0.403407	2.08956	2.08956
TMCO3	0.02376	18.7419	12.7513	1.46979	1.4698
RP11-861A13.4	0.0237624	0.123809	0.575944	0.214967	-4.65188
NRP1	0.0237628	7.625	22.4706	0.339333	-2.94696
AC005154.7	0.0237805	0.326811	0.19169	1.7049	1.70489
EIF5AL1	0.0238569	0.0109798	0.0318606	0.344619	-2.90175
USP42	0.0238786	0.49261	0.609064	0.808798	-1.2364
FECH	0.023893	9.43633	5.21476	1.80954	1.80954
CIITA	0.0239112	2.82732	1.38239	2.04524	2.04524
SEMA7A	0.0239846	3.26508	6.45372	0.505922	-1.97659
CDC26	0.0240034	5.97372	7.51792	0.794597	-1.2585
PMP22	0.0241037	2.92355	10.2574	0.285017	-3.50854
NXPE3	0.024115	1.58157	1.12904	1.40081	1.40081
RNF144A	0.0241267	0.168897	0.0843393	2.00259	2.00259
ATG7	0.0242443	12.0267	8.80744	1.36552	1.36552
GAMT	0.0242911	0.173289	0.0294024	5.89369	5.8937
SEPT6	0.0242918	3.66954	2.53569	1.44715	1.44716
CD300LB	0.0243456	13.9207	5.24787	2.65264	2.65264
RAP1GDS1	0.024357	9.47256	7.60565	1.24546	1.24546
C6orf48	0.0243591	15.557	9.59248	1.62179	1.62179
CTR9	0.0243782	4.50283	3.40413	1.32276	1.32276
RNU1-91P	0.0243897	0	0.495333	0	#DIV/0!
RP1-249F5.3	0.0243897	0	0.135696	0	#DIV/0!
RP11-568K15.1	0.0244105	1.58541	0.906092	1.74972	1.74972
PCYOX1	0.0244289	7.20257	4.54939	1.58319	1.58319
SYNE3	0.0244654	1.09821	0.50794	2.16207	2.16209
ITPRIP	0.0244875	2.6753	6.72686	0.397705	-2.51443
RAD51AP1	0.0245008	3.45494	0.821037	4.20802	4.20802
CDPF1	0.0245467	1.0265	0.696608	1.47357	1.47357
GSTM4	0.0245524	2.47925	1.47027	1.68625	1.68625
ZBED6CL	0.0245538	0.625534	1.44824	0.431928	-2.31521
RP11-248J18.3	0.0245754	0.940235	0.491489	1.91303	1.91303
RP11-3L21.2	0.0245988	0.0533148	0.515089	0.103506	-9.66128
C10orf11	0.0246284	0.802364	0.422367	1.89968	1.89968
TNFSF13B	0.0246286	17.0227	8.23152	2.06799	2.06799
CTD-3131K8.2	0.0246514	0.200252	0.413829	0.4839	-2.06654
RP11-474L23.3	0.0246933	0.0165299	0.0951923	0.173648	-5.75879
LINC01077	0.0246946	0.137397	0	?	#DIV/0!
SLC26A10	0.0246946	0.0132706	0	?	#DIV/0!
C3orf84	0.0246946	0.0642638	0	?	#DIV/0!
RN7SL388P	0.0246946	0.168382	0	?	#DIV/0!
RP11-849F2.9	0.0246946	0.0841912	0	?	#DIV/0!
PRPH2	0.0246946	0.0190803	0	?	#DIV/0!
RP1-148H17.1	0.0246946	0.0756599	0	?	#DIV/0!
PCDHGB8P	0.0246946	0.0239733	0	?	#DIV/0!
AC069513.4	0.0247026	0.0886699	0.0185091	4.79061	4.79061
KB-1639H6.7	0.0247436	0.0574555	0.215207	0.266977	-3.74563
AC007246.3	0.0247739	0.638441	0.424449	1.50416	1.50416
UACA	0.0247962	0.429934	0.305805	1.40591	1.40591
CASC5	0.0248193	0.231043	0.104633	2.20813	2.20813
OTUD7B	0.0248281	0.169065	0.377	0.448449	-2.22991
PHKA2	0.0248294	1.74929	1.31039	1.33494	1.33494
NEK2	0.024847	0.0642367	0.0136958	4.69026	4.69025
CLUAP1	0.0248542	0.619777	0.480634	1.2895	1.2895
VAT1	0.0248606	138.808	71.2371	1.94853	1.94854
ARL4A	0.0249225	6.00959	9.58636	0.626889	-1.59518
MCM6	0.024933	3.27856	1.81938	1.80203	1.80202
RP11-377D9.3	0.0249379	0.0109609	0.055612	0.197096	-5.07367
EIF3H	0.0249496	13.2791	9.91498	1.3393	1.3393
TRAF3IP2	0.0249599	1.08488	2.30205	0.471268	-2.12194
ZBTB34	0.0249757	3.25696	1.80578	1.80363	1.80363
CCNA1	0.0249824	3.04388	1.78391	1.7063	1.7063
AKIRIN1	0.0250127	17.8216	25.1454	0.708743	-1.41095
NUDT1	0.0250519	3.43451	2.00022	1.71707	1.71707
TPM2	0.0250807	0.320199	0.0987848	3.24138	3.24138
BHLHB9	0.025117	0.088166	0.0573034	1.53858	1.53858
RP11-1319K7.1	0.0252063	3.70663	1.33966	2.76685	2.76684
CTD-3074O7.12	0.0252255	0.831194	0.536894	1.54815	1.54815
COX6A1P2	0.0252595	0.101175	0.239774	0.421961	-2.36989
BRI3BP	0.0252923	4.66777	2.89765	1.61088	1.61088
TRIP12	0.0252926	13.2918	14.8729	0.893695	-1.11895
APITD1-CORT	0.0253515	0.0554497	1.44798e-28	3.82945e+26	3.82945e+26
FABP5	0.0254465	41.0216	14.8901	2.75496	2.75496
AC021188.4	0.0254478	0.251772	0.0210604	11.9548	11.9548
CD99	0.0254502	14.6716	9.02703	1.6253	1.6253
GAPDH	0.0254525	241.98	394.894	0.612771	-1.63193
NCAM2	0.0254614	0.0145497	0.00135693	10.7225	10.7225
PLBD1	0.0254625	41.29	30.3011	1.36266	1.36266
CELF2	0.0254922	6.07185	3.39932	1.7862	1.7862
SYT7	0.0255396	0.0466531	0.250109	0.186531	-5.36104
TUBA4A	0.0255426	1.15483	1.78346	0.647522	-1.54435
ITPKB	0.0255681	10.8655	5.12698	2.11928	2.11928
RNF20	0.0255845	7.46186	5.60308	1.33174	1.33174
OSBPL3	0.025608	2.61968	1.25651	2.08489	2.08489
CCDC64	0.0256247	0.0701462	0.0319124	2.19808	2.19809
NANOGP4	0.0256356	0.187944	0.0151358	12.4171	12.4172
HBP1	0.0256722	9.46433	7.07116	1.33844	1.33844
ECH1	0.0257285	12.6249	7.16119	1.76296	1.76296
LRRC8A	0.0257437	4.25732	9.09888	0.467894	-2.13723
TMBIM6	0.0257891	141.154	110.813	1.2738	1.2738
FXYD6	0.025798	6.94735	3.06378	2.26758	2.26757
HPS4	0.0258113	4.70868	2.54459	1.85047	1.85047
PARP8	0.0258147	3.3213	2.02732	1.63827	1.63827
RP11-244O19.1	0.0258317	0.0909671	0.062362	1.4587	1.45869
KLF7	0.0258408	1.49334	0.855707	1.74515	1.74515
TMTC4	0.0258463	0.823777	0.575068	1.43249	1.43249
ZNF618	0.0258614	0.206353	0.09063	2.27687	2.27687
OSBPL1A	0.0258901	7.394	3.47032	2.13064	2.13064
CEP55	0.0258917	0.407233	0.113833	3.57745	3.57746
AVPI1	0.025908	21.4017	12.4148	1.72389	1.72389
DNASE2	0.0259284	41.7608	19.7047	2.11933	2.11933
HEY1	0.0259286	0	0.176777	0	#DIV/0!
C20orf194	0.0259352	10.7244	4.77534	2.2458	2.24579
TFCP2	0.0259488	1.60026	2.34511	0.682382	-1.46546
IL3RA	0.0259564	0.357081	12.0946	0.029524	-33.8707
ELOVL7	0.0259613	0.262591	3.89884	0.0673511	-14.8476
DKFZP761J1410	0.026082	0.852258	1.21975	0.698714	-1.4312
RP11-863P13.4	0.0261699	0.116008	0	?	#DIV/0!
ATP6V1B2	0.026175	67.5411	81.4684	0.829047	-1.2062
TBC1D24	0.0261901	1.20053	0.582001	2.06276	2.06276
FOXO1	0.0262102	0.897192	0.506071	1.77286	1.77286
MLEC	0.0262278	25.0237	16.9307	1.478	1.47801
ATG4C	0.0262407	5.33656	2.93687	1.81709	1.81709
RP11-8L8.2	0.0262653	0.327575	0.183587	1.7843	1.7843
KIAA1147	0.026277	1.80382	6.38106	0.282684	-3.53753
CDC45	0.0263254	0.152636	0.0643011	2.37377	2.37377
KRT23	0.0263622	0.0714078	0.663615	0.107604	-9.29331
MPP1	0.0263752	22.6886	13.694	1.65682	1.65683
ACAA2	0.0264022	27.9118	18.4959	1.50908	1.50908
LRR1	0.0264169	2.78131	2.08319	1.33512	1.33512
HDAC7	0.0264854	0.391257	0.654268	0.598008	-1.67222
ARHGAP15	0.0265147	2.4618	1.15941	2.12332	2.12332
NCK2	0.0265261	3.24731	6.29112	0.516173	-1.93733
POLE3	0.0265562	12.9015	9.84841	1.31001	1.31001
GRB10	0.0265722	0.702992	0.207527	3.38747	3.38747
MTHFD2	0.0265934	24.1942	35.903	0.673878	-1.48395
PADI2	0.026614	5.16323	1.48406	3.47911	3.47912
MCOLN2	0.0266581	2.14333	6.87961	0.311547	-3.20978
NUCB2	0.0266624	1.06125	0.383758	2.76542	2.76541
NUP98	0.0267288	9.51677	11.8792	0.801131	-1.24824
RP11-798K23.5	0.0267507	0.579674	0.176313	3.28775	3.28776
CCDC93	0.0267859	8.61242	11.5562	0.745263	-1.34181
C15orf26	0.0267877	0.00743736	0.209136	0.0355623	-28.1197
EFCAB2	0.0267946	0.742161	0.206713	3.5903	3.5903
CD52	0.0268019	478.619	139.713	3.42573	3.42573
RNF130	0.0268037	29.6632	18.4987	1.60353	1.60353
REV3L	0.0268637	2.81472	1.84891	1.52236	1.52237
SLC17A5	0.0268641	23.0067	15.9765	1.44004	1.44003
TLR3	0.026883	0.111985	0.041511	2.69772	2.69772
RP11-312J18.5	0.0268841	0.0523641	0	?	#DIV/0!
STK39	0.0269058	1.71853	0.549671	3.12648	3.12647
ZNF664	0.0269111	6.42267	4.52202	1.42031	1.42031
C9orf85	0.0269195	0.933844	0.655174	1.42534	1.42534
TTF2	0.0269445	1.47091	0.877051	1.67711	1.67711
H6PD	0.0269487	5.32379	7.77025	0.685151	-1.45953
GINS1	0.0269601	1.25668	0.656824	1.91327	1.91327
SRCIN1	0.0269959	0.0355544	0.014231	2.49837	2.49838
MLF1	0.0270612	0.172235	0.120684	1.42716	1.42716
HIST1H4B	0.027083	27.9645	17.4252	1.60483	1.60483
DCUN1D3	0.0271277	1.10607	5.24379	0.210929	-4.74092
RP11-27I1.4	0.0271285	0.361378	0.637413	0.566946	-1.76384
ZCWPW1	0.0271522	0.535733	0.29846	1.79499	1.79499
ACSL1	0.0271526	54.1834	112.857	0.480105	-2.08287
GAB3	0.0271643	4.17857	1.99381	2.09577	2.09577
SLC48A1	0.0272108	5.55529	2.00923	2.76488	2.76489
EPB41	0.0272147	10.5683	5.79363	1.82413	1.82412
ABI3	0.0272292	1.48154	0.291948	5.07466	5.07467
APAF1	0.0272352	3.60655	2.06797	1.74401	1.744
RP11-166B2.3	0.0272386	0.205976	0.0685394	3.00522	3.00522
LRRC37A4P	0.027247	1.9727	1.12643	1.75128	1.75129
TM6SF1	0.0272788	15.1883	9.29627	1.6338	1.63381
PIK3C2B	0.0273049	0.238106	0.107134	2.22251	2.22251
GGPS1	0.0273118	3.5715	2.44242	1.46228	1.46228
VN1R105P	0.0273136	0.165771	0.0140673	11.7842	11.7841
RPL22	0.027382	27.835	20.3314	1.36907	1.36906
PSAT1	0.0274999	1.05351	0.341218	3.08749	3.0875
TM7SF3	0.0275079	15.4922	11.6929	1.32492	1.32492
RSAD2	0.0275174	1.21267	2.04636	0.592598	-1.68748
PSMD7	0.0275255	16.5652	18.4374	0.898454	-1.11302
RP11-632K20.2	0.0275611	1.30286	0.756735	1.72169	1.72169
TAP1	0.0275819	14.3529	24.1662	0.593922	-1.68372
SH3KBP1	0.027599	3.73939	2.84263	1.31547	1.31547
WWTR1	0.027626	0.578937	0.305599	1.89443	1.89443
RNF207	0.0276748	0.12232	0.207237	0.590243	-1.69422
CCDC112	0.0276827	2.08579	0.809167	2.5777	2.5777
ATP7A	0.0277073	3.30351	2.10255	1.57119	1.57119
RP11-925D8.2	0.0277087	0.196033	0.778728	0.251734	-3.97243
RP11-34E5.4	0.0277322	0.593594	1.64477	0.360898	-2.77087
SLC35F6	0.027759	18.0543	10.5103	1.71777	1.71777
PPP1R13B	0.0277747	0.0397589	0.0839247	0.473746	-2.11084
NOTCH2	0.0277805	32.114	21.2553	1.51087	1.51087
DNAJC5B	0.0277885	2.01862	1.50221	1.34377	1.34377
LRRC39	0.027798	0.226706	0.0743085	3.05088	3.05088
AREG	0.0278195	0.0837386	1.31463	0.0636974	-15.6992
SNHG12	0.0278473	7.55131	3.71833	2.03083	2.03083
NUDT19	0.0278504	4.42229	3.31476	1.33412	1.33412
BOD1	0.0278567	4.74425	3.8027	1.2476	1.2476
ZNF550	0.0278851	0.80295	0.535817	1.49855	1.49855
GSTM2	0.0279024	0.166593	0.040103	4.15412	4.15413
ARMCX1	0.0279647	6.23613	2.81428	2.21589	2.21589
FXYD5	0.0279775	40.1126	16.8423	2.38166	2.38166
ANKRD55	0.0279868	0.0335035	0.00464193	7.21759	7.21758
AC006116.17	0.0280106	0.116796	0.0386636	3.02081	3.02083
RP11-290F5.2	0.0280179	0.115972	0.00503558	23.0304	23.0305
PDE6G	0.0280874	2.01903	0.612335	3.29727	3.29726
LINC00623	0.028106	0.21935	0.0648682	3.38147	3.38147
ACVR2A	0.0281349	1.58309	0.819256	1.93235	1.93235
RP4-635E18.6	0.0281386	0.616057	0.186679	3.30009	3.30009
C9orf47	0.0281388	0.0023011	0.109589	0.0209976	-47.6246
APCDD1L-AS1	0.0281448	0.037205	0.0760008	0.489534	-2.04276
KLHL24	0.0281549	6.55924	3.8437	1.70649	1.70649
HLA-DPB1	0.0281595	68.2445	33.8393	2.01672	2.01672
STK32C	0.0281864	1.65765	0.904303	1.83307	1.83307
IARS	0.0281866	16.209	19.9392	0.81292	-1.23013
SLC37A2	0.0282	32.3932	18.5348	1.7477	1.7477
MTM1	0.0282024	5.14704	3.73606	1.37766	1.37767
GRAMD1A	0.0283301	3.00362	14.2786	0.210358	-4.7538
ZFP3	0.0283698	1.10004	0.765278	1.43744	1.43744
AMPD2	0.0285423	1.33252	2.58857	0.514771	-1.94261
NKX3-1	0.0285512	0.00834847	0.128877	0.0647785	-15.4372
ABCA1	0.0285902	9.68941	17.5129	0.553274	-1.80743
LINC00339	0.0286071	2.16587	1.48355	1.45992	1.45992
LRPAP1	0.0286151	17.5257	8.97537	1.95265	1.95264
RP11-592N21.1	0.0286167	0.0932731	0.0192621	4.84232	4.84231
SHMT1	0.0286704	0.581201	0.095875	6.06207	6.06207
GAPT	0.0286897	0.396277	0.105257	3.76486	3.76485
DBI	0.0287181	96.7804	60.8679	1.59001	1.59001
GAS5	0.0288107	9.65369	6.93863	1.3913	1.3913
SLC25A28	0.028845	3.79636	4.54258	0.835728	-1.19656
TRIM9	0.0288477	0.046832	0.131327	0.356605	-2.80422
Z95704.5	0.02885	0.0914193	0.00816028	11.203	11.203
ARHGEF40	0.0288649	4.21177	2.51486	1.67475	1.67475
ARHGAP25	0.0288753	9.66188	6.29417	1.53505	1.53505
TRIM14	0.0289162	3.61372	1.99414	1.81217	1.81217
CYBB	0.0290286	324.39	430.678	0.753207	-1.32765
ZNF701	0.0290381	1.74227	1.2203	1.42774	1.42774
PROCR	0.0290526	0.481157	14.2368	0.0337968	-29.5887
TSPYL1	0.0290575	11.3513	7.79515	1.4562	1.4562
TSPAN13	0.0290859	0.391432	0.132787	2.94781	2.94782
GNB5	0.02909	0.622422	0.277879	2.2399	2.2399
EXOC4	0.0290947	7.15322	5.75831	1.24224	1.24224
HSBP1L1	0.029108	3.21335	1.23973	2.59198	2.59198
TMEM19	0.0291117	7.21739	4.70029	1.53552	1.53552
ENTPD6	0.0291231	6.76333	4.45085	1.51956	1.51956
SEMA4B	0.0291254	0.11102	0.449737	0.246854	-4.05095
ANXA6	0.0292117	23.5574	5.63401	4.18128	4.18128
PECR	0.0292132	0.366325	0.195647	1.87237	1.87238
H2AFZ	0.0292528	26.8099	17.4564	1.53582	1.53582
C1orf233	0.0292697	1.51546	0.656967	2.30676	2.30675
BOLA3	0.0293653	2.15356	2.99961	0.717947	-1.39286
AGPS	0.0293734	19.6769	10.8739	1.80956	1.80955
MAF	0.0294474	3.40231	0.682651	4.98397	4.98397
RP11-299A16.1	0.0294608	0.117811	0	?	#DIV/0!
CTB-92J24.2	0.0294608	0.0435116	0	?	#DIV/0!
RPL27	0.0294616	63.4828	50.3549	1.26071	1.26071
NAP1L4P1	0.029502	0.781379	1.54313	0.506361	-1.97488
SEPP1	0.0295652	1.0047	0.0712932	14.0926	14.0925
ZMYM6NB	0.0295673	10.9251	15.6923	0.696206	-1.43635
G0S2	0.0295741	5.27272	350.056	0.0150625	-66.39
C6orf223	0.029576	0.0214584	0.297042	0.0722404	-13.8427
ARHGEF19	0.0296405	0.0488182	0.0215046	2.27013	2.27013
STK24	0.0296627	9.81517	7.41351	1.32396	1.32396
RP11-79P5.9	0.0296696	0.168159	0.0368728	4.56051	4.56052
EIF4G2	0.0297371	61.85	55.4558	1.1153	1.1153
AMICA1	0.0297567	15.6057	5.88988	2.64958	2.64958
RP13-15M17.1	0.0298235	0.212727	0.470661	0.451975	-2.21251
MARCH1	0.0299023	6.15115	1.642	3.74612	3.74613
TCEAL3	0.0299068	1.28145	0.6867	1.86609	1.8661
GCH1	0.0299331	1.85322	7.4461	0.248885	-4.01793
SDCBP2	0.0299547	0.100815	0.0510942	1.97311	1.97312
CTD-2330J20.1	0.0299679	0.284136	1.32719	0.214089	-4.67097
SEMA4C	0.0299971	0.0158536	0.108947	0.145516	-6.87207
YBX1	0.0300169	386.328	256.929	1.50364	1.50364
KLHL36	0.0300225	5.47574	3.19172	1.71561	1.71561
ITGAV	0.0300383	8.63229	18.1709	0.475061	-2.10499
BATF	0.0300387	6.34942	4.22302	1.50353	1.50353
APBB1	0.0300528	0.218244	0.0854688	2.55349	2.55349
PPCS	0.0300536	10.919	9.353	1.16743	1.16743
ZBED3	0.0300691	0.770373	0.266645	2.88914	2.88913
PLD4	0.0300959	0.0710933	0.015315	4.64206	4.64207
ITCH	0.0301495	13.9798	11.1884	1.24949	1.24949
ATP1A1	0.0301705	25.1544	41.1551	0.611211	-1.6361
PRSS23	0.0302028	0.0574152	0.0133814	4.29067	4.29067
RPL21	0.0302151	106.801	74.4301	1.43492	1.43492
PYCRL	0.0302461	0.255461	0.450908	0.566548	-1.76508
CDK2AP1	0.0302462	6.54414	3.94965	1.65689	1.65689
TTC39A	0.0302595	0.0169423	0.081417	0.208093	-4.80555
PEX11B	0.0302926	6.45487	5.35015	1.20648	1.20648
PHYH	0.030293	3.63098	2.27077	1.59901	1.59901
FCAR	0.030313	3.42794	10.1317	0.338339	-2.95562
CTSG	0.0303212	0.292758	0.0313086	9.35071	9.35072
CTSH	0.0303212	111.017	173.375	0.640327	-1.5617
OVCA2	0.0303672	7.61611	9.25	0.823363	-1.21453
ATP1B1P1	0.0303817	0.264367	0.118221	2.2362	2.23621
CBLN3	0.0303948	0.295645	0.590806	0.50041	-1.99836
KCNQ1	0.0304014	2.55197	1.239	2.05971	2.0597
CKAP2	0.0304248	1.36421	0.774943	1.7604	1.7604
SPOP	0.0304541	3.27785	2.70108	1.21353	1.21353
GBP4	0.0304557	0.752742	1.56669	0.480467	-2.08131
AC007292.6	0.0305081	0.48495	1.4277	0.339672	-2.94401
ETV3	0.0305097	2.2358	2.91396	0.767271	-1.30332
GNG2	0.0305129	2.54415	0.703976	3.61397	3.61397
ZNF90	0.0305461	0.0491052	0.00861525	5.69979	5.6998
PRKAG2	0.0305755	2.86557	3.86907	0.740635	-1.35019
RP11-793H13.11	0.030626	0.696216	0.32393	2.14928	2.14928
NDUFA4	0.0306382	23.6586	17.1436	1.38003	1.38003
LINC00173	0.0307102	0.0774683	0.0114758	6.7506	6.75058
HEYL	0.0307102	0.0213296	0.00315966	6.7506	6.7506
DUTP6	0.0307102	0.17313	0.0256466	6.7506	6.7506
ZNF252P	0.0307141	2.53617	2.02691	1.25125	1.25125
TMEM2	0.0307659	1.62604	3.38295	0.480658	-2.08048
PRX	0.0307911	0.228495	0.123477	1.85052	1.85051
BCAS3	0.0308436	0.594249	0.365072	1.62776	1.62776
PDE3B	0.0308621	6.45491	3.61637	1.78491	1.78491
TMOD4	0.0308755	0.035343	0.000211932	166.766	166.766
PHF17	0.0309036	0.576821	0.319448	1.80568	1.80568
WFDC3	0.0309125	0.0410691	0.0106727	3.84807	3.84805
STAC	0.0309156	0.10688	2.89413	0.0369298	-27.0783
HCAR3	0.0309214	5.1703	9.4603	0.546526	-1.82974
RPL26	0.0309584	110.684	77.7987	1.4227	1.4227
MRPL40	0.0309616	9.69314	7.81961	1.23959	1.23959
RP11-497H16.7	0.0309863	2.90079	0.86334	3.35996	3.35996
CD84	0.0310078	43.6687	30.2164	1.4452	1.4452
SETD4	0.0310414	1.0446	0.751357	1.39029	1.39028
SLC45A4	0.0310563	1.24398	0.626421	1.98586	1.98585
DOCK4	0.0310756	6.92094	14.1024	0.490764	-2.03764
PPP1R9B	0.031092	13.1047	8.89302	1.4736	1.47359
MAP3K4	0.0310964	2.99744	2.39104	1.25362	1.25361
ZC3H11B	0.0311003	0.0134849	0.0352257	0.382816	-2.61223
RP11-503P10.1	0.031125	0.0856117	0.0179799	4.76154	4.76152
SYNE2	0.0311429	0.0155096	0.0033817	4.58634	4.58633
SMYD4	0.0311732	1.88138	1.31932	1.42602	1.42602
MSH5	0.0311939	0.366412	0.214651	1.70701	1.70701
TLE1	0.0312111	0.281307	0.988198	0.284667	-3.51288
SRC	0.0312263	9.69344	17.7963	0.54469	-1.83591
ZNF28	0.0312278	3.60578	2.31495	1.55761	1.55761
PHF15	0.0312334	1.46224	0.779116	1.8768	1.87679
DYNC1I1	0.0312782	0.0328211	0.0083001	3.9543	3.9543
RP3-473L9.4	0.0312782	0.420259	0.106279	3.9543	3.9543
MYCBP2	0.0312875	8.7618	6.24876	1.40217	1.40217
C1orf200	0.0312966	0.0455754	0	?	#DIV/0!
VWA7	0.0312981	0.124319	0.0449826	2.76371	2.76371
RP11-453F18__B.1	0.0313041	0.161988	0.110763	1.46247	1.46247
SSH2	0.0313166	2.35358	1.73449	1.35693	1.35693
ZNF813	0.0313233	1.25687	0.808713	1.55416	1.55416
XRN2	0.0313302	24.4793	20.462	1.19633	1.19633
VCP	0.0313404	35.6051	44.0206	0.808829	-1.23636
DNAJB6	0.03135	2.74075	4.18848	0.654353	-1.52822
SH3BP2	0.0313935	4.88121	6.50461	0.750423	-1.33258
RP11-359E10.1	0.0314026	0	0.0701398	0	#DIV/0!
PGPEP1	0.0314073	6.78268	4.76292	1.42406	1.42406
ETV6	0.0314074	4.47667	5.62374	0.796031	-1.25623
PPARG	0.0314136	11.6934	5.75793	2.03082	2.03083
ASB6	0.0314616	4.29122	7.26143	0.59096	-1.69216
COL4A3BP	0.0314745	11.0233	8.07768	1.36466	1.36466
ZNF516	0.0315024	2.23896	1.329	1.6847	1.6847
XXbac-BPG181M17.5	0.0315036	3.18277	0.593331	5.36424	5.36424
CDK5R1	0.0315471	0.205491	0.118665	1.7317	1.73169
SYTL4	0.031551	0.137254	0.0476552	2.88015	2.88015
ERMP1	0.0315585	7.35047	4.97885	1.47634	1.47634
NFAM1	0.0315709	20.2733	12.5826	1.61122	1.61122
HERC5	0.0315914	2.14081	1.58946	1.34688	1.34688
EBNA1BP2	0.0316389	3.87166	5.08573	0.761278	-1.31358
RP11-472N13.3	0.031642	0.71384	0.0341462	20.9054	20.9054
PPIL1	0.0316499	5.94632	9.3831	0.633726	-1.57797
SMAP1	0.0316645	5.07695	4.00696	1.26703	1.26703
FAM120A	0.0316658	13.8442	16.3842	0.844969	-1.18347
CCNB1	0.0316811	1.6973	1.16609	1.45554	1.45555
TBC1D10C	0.0317349	3.3934	1.32176	2.56733	2.56733
CEBPA-AS1	0.0317356	0.762787	0.429304	1.7768	1.7768
TFRC	0.0317562	240.174	429.385	0.559344	-1.78781
MEF2C	0.0317845	0.726705	0.237818	3.05572	3.05572
TAGLN2	0.0318101	21.0844	33.4388	0.630537	-1.58595
VMAC	0.0318326	2.12608	1.40255	1.51587	1.51587
UTRN	0.0318539	6.49443	4.23475	1.53361	1.5336
ABHD6	0.0318736	7.74625	4.65351	1.6646	1.6646
HDAC5	0.0318911	2.41073	1.38951	1.73495	1.73495
ALKBH8	0.0319093	1.07739	0.884759	1.21772	1.21772
TRERF1	0.0319127	2.29661	1.04609	2.19542	2.19542
ZNF184	0.0319238	2.26753	1.63723	1.38498	1.38498
PSMC3	0.0319329	19.4179	25.1103	0.773303	-1.29315
USP38	0.0319866	3.66695	4.50205	0.814507	-1.22774
TSPAN33	0.0320102	7.39076	23.9599	0.308463	-3.24187
TCHP	0.0320208	1.59621	0.682948	2.33724	2.33724
ATXN10	0.032032	4.054	3.20161	1.26624	1.26624
TANGO6	0.0321363	3.06236	2.02423	1.51285	1.51285
SPTLC3	0.0321404	0.0288822	0.00402505	7.17561	7.17561
RBL2	0.0321717	6.80557	5.17872	1.31414	1.31414
C12orf52	0.0322981	3.56615	2.39772	1.48731	1.48731
PCNXL2	0.0324478	0.228759	0.401246	0.570122	-1.75401
MYOM1	0.0324575	0.119037	0.0549192	2.1675	2.16749
COTL1	0.0324595	19.4158	14.5497	1.33445	1.33445
FNDC4	0.0324675	0.0074261	0.0494902	0.150052	-6.66436
TOM1L2	0.0324803	9.31291	4.12952	2.25521	2.2552
ANXA2	0.0325	255.403	151.611	1.6846	1.68459
AC008738.1	0.0325148	42.5031	19.9875	2.12648	2.12648
BZRAP1-AS1	0.0325175	0.32435	0.475531	0.68208	-1.4661
FAM210B	0.0325865	6.34833	4.38293	1.44842	1.44842
PRMT1	0.0325922	5.31483	7.39233	0.718965	-1.39089
NOC2L	0.0326461	3.55852	4.94011	0.720331	-1.38825
CARHSP1	0.0326841	0.889102	0.459643	1.93433	1.93433
OPTN	0.0327327	10.2662	17.0262	0.602963	-1.65847
KCNAB2	0.0327568	16.2182	8.11937	1.99747	1.99747
ZNF225	0.032779	0.608573	0.489336	1.24367	1.24367
MAP4K1	0.0327864	0.127627	0.0287047	4.4462	4.44621
NPC1	0.0327966	15.789	28.8648	0.547001	-1.82816
KB-1507C5.4	0.0328587	0.104232	1.52441	0.0683751	-14.6252
SCCPDH	0.0328858	20.0297	9.11988	2.19627	2.19627
ZNF593	0.0329169	1.64367	2.28078	0.720662	-1.38761
ZNF404	0.0330455	0.138447	0.0506961	2.73092	2.73092
PLCB2	0.0330498	8.97082	6.29794	1.4244	1.42441
MSRB1	0.0330778	8.45085	4.38008	1.92938	1.92938
DNASE1L2	0.0331696	0.0173016	0.0635105	0.272421	-3.67079
HIBADH	0.0331864	7.26143	6.31826	1.14928	1.14928
ACVR1C	0.033243	0.00330678	0.01155	0.286301	-3.49282
FOLR3	0.0332649	1.36761	0.346634	3.94539	3.9454
TMEM66	0.0333086	52.2199	33.8686	1.54184	1.54184
AC083949.1	0.0333152	0.110832	0.405023	0.273643	-3.65439
ENTPD7	0.0333588	2.9174	6.25536	0.466384	-2.14416
MIR29B1	0.0334219	0.626127	1.85175	0.338128	-2.95747
QARS	0.0334323	19.8083	13.4977	1.46754	1.46753
MFSD1	0.0335044	43.428	29.0044	1.49729	1.49729
GCNT4	0.0335236	0.0804331	0.630813	0.127507	-7.8427
MXD4	0.0335663	1.3693	0.67902	2.01658	2.01658
PA2G4	0.0335823	11.8063	13.3413	0.884945	-1.13002
PPM1M	0.0336241	16.8073	11.6141	1.44715	1.44715
CDKN1A	0.0336823	33.8991	69.6698	0.486568	-2.05521
NRGN	0.0337014	0.356864	0.14551	2.4525	2.4525
TMEM72-AS1	0.03372	0.0171954	0.0506	0.33983	-2.94265
ALPK2	0.0337308	0.00745445	0.0271267	0.274801	-3.63899
NAF1	0.0337323	1.01443	1.27843	0.793497	-1.26024
NLRP12	0.0337398	2.10011	0.749473	2.80212	2.80212
PDXP	0.0337459	0.800212	0.183674	4.3567	4.3567
SEPT4	0.0337641	0.405201	0.0531586	7.62248	7.62249
EGFL7	0.033771	1.51616	0.660241	2.29637	2.29637
ATP1B1	0.0338594	19.493	10.5733	1.84361	1.84361
NPL	0.0339023	39.3498	14.9008	2.64078	2.64078
SEPN1	0.0339582	6.75336	11.5314	0.585648	-1.70751
ZNF358	0.0339667	1.40862	0.515695	2.7315	2.7315
RP11-10L12.4	0.0339992	0.40708	0.177918	2.28802	2.28802
C2orf76	0.0340248	2.47355	2.12776	1.16251	1.16251
GPX3	0.0340282	9.026	2.59741	3.47499	3.475
L3MBTL4	0.0340539	1.1017	0.699881	1.57412	1.57412
ZFAS1	0.0340743	33.0341	24.3996	1.35388	1.35388
GIGYF2	0.0340918	4.42735	3.8212	1.15863	1.15863
TMEM140	0.034104	20.499	10.3414	1.98223	1.98223
FAM212B	0.0341217	0.547151	0.2911	1.8796	1.8796
ATAD5	0.0341579	0.462398	0.235085	1.96694	1.96694
THAP8	0.034183	1.02099	0.539636	1.89199	1.892
MCOLN1	0.0342101	3.3223	4.85405	0.684439	-1.46105
IL16	0.0342252	2.88387	1.867	1.54465	1.54465
SLC35A1	0.0342546	9.11833	4.75174	1.91895	1.91895
RPS15A	0.0342716	29.7778	21.1377	1.40875	1.40875
CARS	0.0342928	1.87697	1.20873	1.55285	1.55284
IL36G	0.0342941	0	0.808432	0	#DIV/0!
MIR22HG	0.034299	2.87373	4.64691	0.618417	-1.61703
SLC15A4	0.0343081	8.16725	5.37243	1.52022	1.52022
GCNT1	0.0343091	0.989908	0.400526	2.47152	2.47152
MBTPS2	0.0343187	0.51808	0.828584	0.625259	-1.59934
SH3PXD2B	0.0343374	2.75493	8.53052	0.322949	-3.09646
KCNJ14	0.0343635	0.0276336	0.0426222	0.648337	-1.5424
SMARCA2	0.0344437	5.98357	4.53428	1.31963	1.31963
NUPR1	0.0344525	53.1195	22.6615	2.34404	2.34404
CAPS2	0.0344736	0.132351	0.0750259	1.76407	1.76407
GPR143	0.0345154	0.0474249	0	?	#DIV/0!
RABL5	0.0345349	0.624295	0.425297	1.4679	1.4679
B4GALNT3	0.0345576	0.048349	0.0059016	8.19252	8.19252
TEX9	0.0346211	0.0198737	0.00545298	3.64456	3.64456
ZNF512B	0.0346298	0.405426	0.226792	1.78765	1.78766
SLC39A8	0.0346665	3.06328	15.9917	0.191554	-5.22045
EDEM1	0.0347106	10.2879	16.1129	0.638488	-1.5662
AP000695.1	0.0347497	0.0804103	0.0198081	4.05947	4.05947
GAN	0.034754	1.18366	0.828518	1.42865	1.42865
KNTC1	0.0347624	1.45823	1.02816	1.41829	1.41829
TRIM3	0.0348536	1.10063	0.65985	1.668	1.668
FAM72B	0.0348717	0.111421	0.0278553	4	3.99999
NIPSNAP3A	0.034916	6.92415	4.22617	1.6384	1.6384
CTSK	0.0349485	78.4229	34.8141	2.25262	2.25262
IL8	0.0349709	80.4319	1530.42	0.0525553	-19.0275
SLC35F3	0.0349713	0.0180637	0	?	#DIV/0!
SLC26A11	0.0349772	25.6556	11.5279	2.22552	2.22552
MOGAT1	0.035021	0.169645	0.0148709	11.4079	11.4079
ANXA1	0.0350494	48.1552	64.487	0.746742	-1.33915
APBB1IP	0.035088	2.09038	1.03884	2.01223	2.01223
SPATA7	0.0350899	0.790797	0.234623	3.3705	3.3705
RPS20	0.0351076	102.358	72.7509	1.40697	1.40697
IQSEC2	0.0351306	0.60296	0.319117	1.88946	1.88946
ICAM4	0.0351385	1.23401	0.412735	2.98983	2.98984
C1orf127	0.0351748	0.394601	0.0372222	10.6012	10.6012
FAM124A	0.0352026	0.0627013	1.22495	0.051187	-19.5363
PNPLA2	0.0352176	0.903795	1.3022	0.694055	-1.44081
ZNF616	0.0352359	3.32617	2.29599	1.44869	1.44869
MESP2	0.0352498	0.0454802	0.00665659	6.83236	6.83236
RP11-347C18.3	0.0352498	0.114182	0.0167119	6.83236	6.83238
CTAGE5	0.0352569	4.31366	3.26353	1.32178	1.32178
ADCK3	0.0352987	2.32528	1.31803	1.76421	1.76421
RPS23	0.0353211	67.5366	48.6723	1.38758	1.38758
NMRAL1	0.0353368	2.53089	1.83815	1.37687	1.37687
PDIA3	0.0353647	33.2761	36.7457	0.905578	-1.10427
RP11-645C24.5	0.0353758	1.91092	1.12755	1.69476	1.69475
PHACTR1	0.0353776	2.65247	1.30785	2.02812	2.02811
STAT3	0.0353848	9.42972	12.3441	0.763906	-1.30906
BEND3P2	0.0354332	0.318861	0.115658	2.75693	2.75693
ILF3	0.035439	4.51334	5.31832	0.84864	-1.17836
FNTA	0.0354816	4.08527	3.46983	1.17737	1.17737
USF2	0.0354834	25.1074	13.103	1.91616	1.91616
KIAA1109	0.0356228	4.88161	3.42898	1.42363	1.42363
NMRK2	0.0356552	6.76865	1.61932	4.17993	4.17993
SERPINB8	0.035666	3.22506	4.82258	0.668742	-1.49535
[truncated: 53,766 more rows]

## Sheet: Mtb vs BCG
Probeset ID	adj. p-value	Mean(Mtb)	Mean(BCG)	MeanRatio(Mtb/BCG)	Fold-change
CCL3	4.36125e-06	423.821	135.077	3.13762	3.13763
RP11-213G2.1	7.63147e-05	0.112575	0.553028	0.203562	-4.91253
CCL3L1	9.25156e-05	108.468	33.3303	3.25434	3.25434
NHSL2	0.000102643	0.111451	0.816332	0.136527	-7.32458
ZBP1	0.000109192	0.015242	0.0979675	0.155582	-6.42747
TERF2	0.000133167	0.855994	1.01815	0.840738	-1.18944
LL21NC02-1C16.2	0.000149446	0.850425	0.225806	3.76618	3.76618
RP11-379K17.9	0.000215592	0.0582267	2.35732e-14	2470040000000	2.47004e+12
RP11-24C3.2	0.000218439	0.0392506	9.3587e-19	4.19403e+16	4.19402e+16
MAMDC2-AS1	0.000218439	0.0056947	0		#DIV/0!
TDRD12	0.000218439	0.00588648	0		#DIV/0!
YAP1	0.000218439	0.00655216	0		#DIV/0!
RP11-66D17.3	0.000218439	0.0100079	0		#DIV/0!
ZNF705E	0.000218439	0.0119123	0		#DIV/0!
WTAPP1	0.000218439	0.0123844	0		#DIV/0!
SPRED3	0.000218439	0.016383	0		#DIV/0!
RP11-444D3.1	0.000218439	0.0243665	0		#DIV/0!
RP5-1159O4.2	0.000218439	0.0249259	0		#DIV/0!
RP11-317P15.4	0.000218439	0.02998	0		#DIV/0!
RP11-641C17.3	0.000218439	0.0699194	0		#DIV/0!
RPL34P6	0.000218439	0.119572	0		#DIV/0!
AC112721.1	0.000218439	0.140314	0		#DIV/0!
RFTN1	0.000223356	21.9779	14.5559	1.5099	1.5099
KLRG1	0.000246571	0.0998319	0.218475	0.456948	-2.18843
FAM129B	0.000281006	43.7626	23.18	1.88794	1.88795
RNU1-100P	0.000282203	0	0.276779	0	#DIV/0!
DDX39BP2	0.000282203	0	0.17701	0	#DIV/0!
RN7SL612P	0.000282203	0	0.155865	0	#DIV/0!
AC006001.1	0.000282203	0	0.0885049	0	#DIV/0!
MED28P1	0.000282203	0	0.0799799	0	#DIV/0!
RP4-584D14.5	0.000282203	0	0.0791482	0	#DIV/0!
RAB5CP2	0.000282203	0	0.0716931	0	#DIV/0!
CTD-2619J13.3	0.000282203	0	0.0578082	0	#DIV/0!
AC020947.2	0.000282203	0	0.0467915	0	#DIV/0!
CYP51P3	0.000282203	0	0.0319808	0	#DIV/0!
CD2	0.000282203	0	0.0271998	0	#DIV/0!
PCDHGB8P	0.000282203	0	0.0192938	0	#DIV/0!
EXOC3L1	0.000282203	0	0.0148419	0	#DIV/0!
HOXA-AS2	0.000282203	0	0.0086477	0	#DIV/0!
LEF1	0.000282203	0	0.00851866	0	#DIV/0!
TRAF1	0.000325528	27.5137	11.2491	2.44586	2.44586
ATP10A	0.000419524	0.0689913	0.172081	0.400924	-2.49424
SYNJ2	0.000464207	1.03857	0.414852	2.50348	2.50347
HIST1H3C	0.000472319	0.501001	1.0486	0.47778	-2.09301
TNFSF15	0.000489238	152.7	39.2629	3.88916	3.88917
HNRNPA3P6	0.000495563	0.120004	7.42617e-21	1.61597e+19	1.61596e+19
U62631.5	0.00050423	0.0317679	0.663022	0.0479137	-20.8708
SLC16A8	0.000515816	0	0.0476067	0	#DIV/0!
SMOX	0.000518895	1.24345	0.296721	4.19063	4.19064
SCARF1	0.000572976	10.6746	3.99892	2.66936	2.66937
TNF	0.000596637	23.5688	8.73254	2.69897	2.69896
SOCS3	0.000634961	43.6463	17.8969	2.43877	2.43876
HES1	0.000647836	0.458538	0.205896	2.22704	2.22704
SEL1L3	0.000659747	4.96629	9.6448	0.514919	-1.94205
PLEKHA7	0.000689393	0.267254	0.0925893	2.88645	2.88645
STMN1	0.000723875	0.499968	1.98888	0.251382	-3.97801
GEM	0.000830109	20.9765	9.00825	2.32859	2.32859
DNAJB5	0.000834128	2.66027	1.28205	2.07501	2.07501
RP11-563J2.2	0.00086639	0.135666	0.0490632	2.76514	2.76513
SPRED2	0.000870591	1.77419	1.0506	1.68874	1.68874
BLM	0.000889453	0.22731	0.426818	0.532568	-1.87769
EHD1	0.000956395	13.1164	5.97118	2.19661	2.19662
ISG15	0.000962637	9.23447	29.7437	0.310468	-3.22094
AC107982.4	0.00109912	0.357788	0.00239449	149.422	149.421
HIST1H2AL	0.0011264	1.33072	1.57362	0.845647	-1.18253
HLA-DOA	0.0011728	1.07508	2.77521	0.387387	-2.5814
LAMP3	0.00120004	1.59261	0.572186	2.78338	2.78338
DHX58	0.00122028	4.08632	8.01839	0.509618	-1.96225
IFI6	0.00122962	53.4168	127.774	0.418058	-2.39202
ZNF589	0.00134853	5.80299	8.72775	0.66489	-1.50401
MX2	0.00141969	0.58531	3.04656	0.192122	-5.20504
SERPINE1	0.00152043	44.8505	11.9173	3.76349	3.76348
RP11-166A12.1	0.00159089	0.250623	0.137028	1.82899	1.82899
GIPR	0.00160086	0.0593951	0.0155432	3.82128	3.82129
HUS1B	0.00163404	0	0.103162	0	#DIV/0!
LDLRAD3	0.00164856	0.477322	0.925824	0.515564	-1.93962
CSF1	0.00168184	184.42	78.6312	2.34537	2.34538
TRIM34	0.00169787	2.75155	4.98378	0.552101	-1.81126
DUSP5	0.00173323	20.6785	6.28543	3.28991	3.28991
CORO2A	0.00180195	1.13897	1.6994	0.670216	-1.49205
AC093415.2	0.00185696	0.0375974	0.100081	0.375671	-2.66191
PTPRF	0.0018612	0.23499	0.0271926	8.64169	8.64169
DOCK5	0.0018746	5.77427	3.55923	1.62234	1.62234
LYRM1	0.00191946	3.13956	2.24921	1.39585	1.39585
DIRAS2	0.00193141	0.369092	0.0812127	4.54476	4.54476
MRC1L1	0.00194346	80.2279	21.4439	3.74129	3.74129
ALDH5A1	0.00197285	0.570924	1.39937	0.407987	-2.45106
RP11-22N12.2	0.00198271	0.230783	0.0390828	5.90497	5.90498
RP11-301O19.1	0.00198271	0.358717	0.0607483	5.90497	5.90497
AMIGO2	0.0021502	0.236398	0.414563	0.570235	-1.75367
TGM2	0.00218859	73.5559	32.2961	2.27754	2.27755
HEXB	0.0022198	57.9015	83.4525	0.693826	-1.44128
CLCN4	0.00236088	0.257645	0.735825	0.350144	-2.85596
HLA-DMB	0.00237746	36.3469	118.513	0.306692	-3.26061
BCS1L	0.00248379	1.53216	2.03395	0.753293	-1.3275
TMLHE	0.00253302	2.36089	3.12174	0.756272	-1.32227
PIK3CB	0.0026109	4.82301	3.01443	1.59998	1.59997
CHN1	0.00262268	0.0134621	0.0359063	0.374923	-2.66721
OCSTAMP	0.00264229	24.5854	6.21501	3.95582	3.95581
ZNF530	0.00264836	0.168449	0.276041	0.610233	-1.63872
KIF18A	0.00271067	0.0378874	0.06379	0.59394	-1.68367
RP11-344B5.2	0.00272694	0.100519	0.970848	0.103538	-9.65835
ALDH3A2	0.00275524	13.041	17.6596	0.738469	-1.35416
FCN1	0.00281082	5.4162	14.15	0.38277	-2.61253
GMPR	0.00290343	0.675508	2.47712	0.272699	-3.66705
ADORA2A	0.00294589	2.66692	0.155166	17.1875	17.1875
OAS1	0.0029969	4.67377	14.4399	0.32367	-3.08956
EPM2A	0.00300468	0.86796	1.19979	0.723426	-1.38231
AC006126.3	0.00308522	0	0.0768565	0	#DIV/0!
SMIM11	0.00316879	0.643329	0.961031	0.669416	-1.49384
CTD-2006C1.2	0.00320409	0.388407	0.644134	0.602991	-1.6584
TIPARP	0.00320532	5.27987	7.93207	0.665636	-1.50232
ZDHHC9	0.00320773	2.18891	1.39528	1.5688	1.5688
CPVL	0.00322091	18.9152	38.2007	0.495154	-2.01958
HERC5	0.00322465	1.58946	5.72783	0.277499	-3.60363
RPL21P5	0.00325403	0.262198	0.0305161	8.59212	8.59212
SLC1A2	0.00325803	1.6243	0.367702	4.41743	4.41744
RN7SL589P	0.00327016	0.217273	0		#DIV/0!
TMEM45B	0.00337313	3.18265	1.1649	2.73213	2.73212
CFDP1	0.00340292	3.88668	5.2514	0.740123	-1.35113
SLC38A5	0.00346476	0.0260051	0.170854	0.152207	-6.57002
UIMC1	0.00349334	2.00485	2.72944	0.734528	-1.36142
TRIM5	0.00359441	1.69948	3.43301	0.495042	-2.02004
CAMKMT	0.00360631	0.230581	0.301588	0.764555	-1.30795
RFX5	0.00363911	8.87208	14.6281	0.60651	-1.64878
HIST1H3G	0.0036546	0.088335	0.720644	0.122578	-8.15808
TDRD7	0.0037068	3.87268	5.4504	0.71053	-1.4074
IRF7	0.00371189	3.02793	5.80199	0.521877	-1.91616
RNF20	0.00372756	5.60308	7.29205	0.768382	-1.30144
CACNB1	0.00376456	0.052336	0.0846617	0.618179	-1.61766
CCL4	0.00377507	86.9185	31.0118	2.80276	2.80276
AC074138.3	0.00378657	0.0690371	0.301793	0.228757	-4.37146
TYW1	0.00380093	2.48446	3.12196	0.795802	-1.25659
COQ5	0.00385273	4.74188	5.83685	0.812403	-1.23091
C12orf5	0.00386246	13.2127	17.0529	0.774806	-1.29064
HIST1H4H	0.00386345	7.35212	10.5581	0.696346	-1.43606
RP11-290F5.2	0.00386646	0.00503558	0.0564479	0.0892076	-11.2098
UPP1	0.00387763	34.1086	16.1226	2.11557	2.11558
RP11-395P17.3	0.00390235	0.12917	0.198733	0.649968	-1.53854
IFI35	0.0039463	5.88682	11.5823	0.508258	-1.9675
CLCF1	0.00396477	6.59318	2.65455	2.48373	2.48373
RP11-190C22.9	0.0040315	0.430323	8.04059e-30	5.35188e+28	5.35188e+28
RPL7L1P3	0.00406543	0.148717	0.504534	0.294762	-3.39258
SLC25A20	0.00407206	8.193	12.1186	0.676067	-1.47914
ENOSF1	0.0041003	2.56513	3.86004	0.664533	-1.50481
B3GNT7	0.00410698	1.24033	0.261465	4.74378	4.74377
ASRGL1	0.00416269	0.915958	2.59308	0.353232	-2.831
PHYHD1	0.00417091	0.0977808	0.202824	0.482096	-2.07427
RP11-262H14.3	0.00434111	0.0176299	1.14516e-23	1.53951e+21	1.53951e+21
MEIS3	0.00434111	0.0103673	0		#DIV/0!
PRSS3	0.00434111	0.0329003	0		#DIV/0!
RN7SKP78	0.00434111	0.166985	0		#DIV/0!
MCU	0.00443931	2.72817	3.66013	0.745375	-1.34161
ALDH1A1	0.00448474	13.9156	34.5541	0.402719	-2.48312
RMI2	0.00449418	0.125112	0.252391	0.495708	-2.01732
CHPT1	0.00453071	1.95666	3.2711	0.598167	-1.67178
SLC11A1	0.00457149	24.9352	8.58736	2.90371	2.90371
TREML1	0.00459651	0.151974	0.463169	0.328118	-3.04769
SVIL	0.00461929	4.73799	2.78616	1.70054	1.70054
CALCOCO2	0.0046316	3.11315	4.69369	0.663263	-1.5077
TSPAN32	0.00470276	0.236747	0.687007	0.344606	-2.90186
NREP	0.00475365	0.171303	0.648791	0.264034	-3.78739
BRD2-IT1	0.00482386	0.095892	4.34182e-06	22085.7	22085.7
CTD-2337J16.1	0.00486003	0.110963	0.452419	0.245265	-4.07721
ARID3B	0.00496992	1.34023	0.875632	1.53059	1.53059
CISH	0.00498012	5.34334	2.34734	2.27634	2.27634
ZNF704	0.00504175	0.0170327	0.0363516	0.468556	-2.13422
USP18	0.00506001	0.981072	4.52385	0.216867	-4.61113
RP11-379F4.4	0.00507757	0.325764	0.672811	0.484183	-2.06533
CXorf21	0.00509603	2.30464	4.27045	0.539672	-1.85298
HLA-DPA1	0.00516369	57.9387	89.227	0.649341	-1.54002
TIMP1	0.00520457	100.638	41.9243	2.40048	2.40047
UQCRC2	0.00531694	21.9957	31.1343	0.70648	-1.41547
C14orf164	0.00539272	0	0.0290832	0	#DIV/0!
FHL1	0.00541406	0.352408	0.833713	0.422697	-2.36576
DNASE2B	0.0054444	2.22912	8.64569	0.25783	-3.87852
TNIP1	0.0054566	35.4732	19.5495	1.81453	1.81453
SPHK1	0.00547657	9.15568	4.92487	1.85907	1.85907
FYB	0.00552327	4.70797	9.63976	0.488391	-2.04754
NRIP3	0.00554208	25.7976	15.5882	1.65495	1.65494
COL26A1	0.0055643	0.166288	0.0423724	3.92444	3.92444
CCND1	0.00557387	8.41249	3.62128	2.32307	2.32307
ERCC1	0.00559858	8.10853	5.08072	1.59594	1.59594
CAB39L	0.00561182	2.22653	3.3858	0.65761	-1.52066
CHN2	0.00570604	0.125316	0.310424	0.403693	-2.47713
TCN2	0.00578562	19.3083	36.3294	0.531479	-1.88154
NAIP	0.00591404	1.42792	2.98029	0.479121	-2.08715
GEMIN8	0.00592828	1.14094	0.850154	1.34204	1.34204
PPARD	0.00594628	10.1974	6.48504	1.57246	1.57245
CD74	0.00598791	430.698	627.81	0.686032	-1.45766
IDI2-AS1	0.00599078	0.0741191	0.0106368	6.96817	6.96818
ISG20	0.0060347	0.120486	0.292639	0.411721	-2.42882
CLEC12B	0.00604124	0.17192	0.064151	2.67993	2.67993
FAM46A	0.0060502	2.36636	6.33647	0.373451	-2.67773
FZD4	0.00611729	1.6432	0.724463	2.26817	2.26816
RP11-42I10.1	0.00612463	0.00841597	0.0638719	0.131763	-7.58937
PRICKLE4	0.00613623	0.274019	0.2315	1.18367	1.18367
CLEC2D	0.00614919	4.00914	1.79548	2.23291	2.23291
TBC1D4	0.00620584	0.639222	1.05044	0.60853	-1.64331
C11orf82	0.0062672	0.165126	0.438747	0.376357	-2.65704
LTA4H	0.00632471	53.7937	116.606	0.461329	-2.16765
ARAP3	0.00635297	2.18473	0.991071	2.20441	2.20441
HIST1H2AG	0.00636794	0.478065	0.777458	0.614908	-1.62626
CTU2	0.00638801	1.02718	1.16823	0.879257	-1.13732
MT1F	0.00640738	2.31714	0.806305	2.87378	2.87378
MT1X	0.00647252	2.67968	1.31884	2.03184	2.03185
GPNMB	0.00650401	383.509	922.259	0.415837	-2.40479
CTD-2228K2.1	0.00651636	0	0.145477	0	#DIV/0!
RP11-165F24.2	0.00651636	0	0.0878474	0	#DIV/0!
RP11-542B15.1	0.00651637	0	0.0259234	0	#DIV/0!
RP11-178G16.4	0.00657275	0.397058	0.823466	0.482179	-2.07392
BLNK	0.00663845	0.838788	1.57783	0.53161	-1.88108
TTC4	0.00670358	4.13694	3.6102	1.1459	1.1459
KIF5C	0.00671384	0.0159912	0.00339062	4.7163	4.71631
UBXN10	0.00676562	0.0389993	0.192166	0.202946	-4.92742
RP1-240K6.3	0.00676881	1.13232	0.45207	2.50474	2.50474
ITGB3	0.00678004	37.5191	8.80525	4.26099	4.26099
SECTM1	0.00679802	0.0841187	0.916752	0.0917574	-10.8983
LRRC57	0.00680596	3.221	3.89694	0.826544	-1.20985
FBXO6	0.00685512	7.98779	12.9378	0.617398	-1.6197
LGALS3	0.00687903	108.81	241.374	0.450794	-2.21831
OAS3	0.00695482	4.40759	14.7808	0.298198	-3.35349
ZCWPW1	0.00701257	0.29846	0.453235	0.65851	-1.51858
PVR	0.00702199	9.82058	6.19975	1.58403	1.58403
LY6E	0.00705186	3.38152	16.3068	0.207369	-4.82233
NUSAP1	0.00711861	0.800082	1.66146	0.481555	-2.07661
PNP	0.00726363	19.4358	9.50424	2.04496	2.04496
FFAR4	0.00729895	0.00675699	0.0414459	0.163032	-6.13378
HERC6	0.00731562	1.08184	2.11654	0.511137	-1.95643
SPRY2	0.00732073	3.90262	2.42103	1.61196	1.61197
RP11-230C9.2	0.00743174	0.131412	0.0200607	6.5507	6.55072
TRIM22	0.00743957	7.14962	14.9639	0.477791	-2.09296
HIVEP3	0.00753193	0.476345	0.26475	1.79923	1.79923
ATP5A1	0.00753917	41.7102	53.9873	0.772594	-1.29434
RP11-283G6.4	0.00772673	2.81852	0.30026	9.3869	9.38693
RP11-705C15.3	0.00775302	9.85	5.33256	1.84714	1.84714
MAP3K4	0.00777719	2.39104	2.92453	0.81758	-1.22312
RPS24	0.00779228	51.5023	62.5026	0.824003	-1.21359
BATF2	0.00782683	0.54566	1.25681	0.434161	-2.30328
EAF1	0.00784335	25.4523	18.2248	1.39657	1.39657
DCLRE1CP1	0.00794879	0.0138606	0.134087	0.10337	-9.67397
UBE2L6	0.00797578	16.9775	31.251	0.543262	-1.84073
GPD1L	0.00798323	1.24785	1.90437	0.655258	-1.52612
PLA2G4B	0.00801154	0.102307	0.18462	0.554149	-1.80457
YRDC	0.00802516	10.5318	7.12493	1.47816	1.47816
BST2	0.00810781	23.0487	40.3195	0.571652	-1.74932
RP11-110I1.14	0.00811873	0.458971	0.032628	14.0668	14.0668
ABAT	0.00818066	0.280205	0.391197	0.716275	-1.39611
NCKAP1L	0.00825757	45.3447	53.1416	0.853281	-1.17195
IFITM1	0.0083295	0.0744544	1.06638	0.0698196	-14.3226
SCPEP1	0.00838917	35.1032	53.7371	0.65324	-1.53083
SLC25A25	0.00839448	5.45817	4.37415	1.24782	1.24782
OAS2	0.0083977	5.25123	16.5797	0.316726	-3.1573
RFX2	0.00844118	0.47342	0.355349	1.33227	1.33227
AF131215.4	0.00845257	0.0632588	0.0163416	3.87102	3.87103
AC009133.20	0.00848191	0.0700381	0.0109411	6.40135	6.40138
PYURF	0.0085148	14.6075	17.7228	0.824221	-1.21327
ERP29	0.00854481	17.1602	28.7768	0.596319	-1.67695
STK32B	0.0085752	0.183198	0.0702183	2.60898	2.60898
NR4A3	0.00865906	2.3957	0.891551	2.68711	2.68711
NPC2	0.00869745	83.3451	118.222	0.70499	-1.41846
GIMAP2	0.008797	4.96388	6.75766	0.734556	-1.36137
RP11-353B9.1	0.00885358	0.0326918	0.00330743	9.88435	9.88435
MYBPC3	0.00888811	0.242567	0.137547	1.76353	1.76352
F3	0.00890737	27.9665	11.0152	2.5389	2.5389
CD9	0.00911937	40.5174	76.1022	0.532408	-1.87826
CAMK1D	0.00916685	0.827256	1.70826	0.484268	-2.06497
AC008738.1	0.00918501	19.9875	40.3741	0.495057	-2.01997
ZNF17	0.00926645	0.900796	1.06419	0.846464	-1.18139
FCGR1B	0.00931443	2.84784	7.24272	0.3932	-2.54323
RP11-297D21.4	0.00937016	0.196551	0.377547	0.520599	-1.92086
FAM105A	0.00940462	1.16577	3.90029	0.298892	-3.34568
AC004967.7	0.0094645	0.030915	0.236556	0.130688	-7.65182
PRKACB	0.00947968	3.54052	8.04051	0.440335	-2.271
LA16c-313D11.9	0.00951575	0.0353127	0.187932	0.187901	-5.32194
MRPL40	0.00958303	7.81961	10.0474	0.778269	-1.2849
PKD2L1	0.00959163	0.333463	1.17734	0.283235	-3.53065
FBXO42	0.00961952	1.77113	2.17092	0.815841	-1.22573
COL7A1	0.00962043	0.0122488	0.00825012	1.48468	1.48468
CTD-2006C1.12	0.00962044	0.289756	0.195165	1.48468	1.48467
TRIM2	0.0096364	0.180756	0.583279	0.309897	-3.22689
ANXA9	0.00968569	0.322773	0.649531	0.496931	-2.01235
PARP14	0.00970509	15.5798	29.0755	0.535841	-1.86623
ZNF845	0.00975112	2.05668	2.70469	0.760413	-1.31508
SMAD7	0.00976908	4.17288	2.81221	1.48384	1.48384
CD59	0.00979197	46.4224	67.887	0.683819	-1.46238
CTDSPL	0.00981457	1.76141	3.0936	0.569374	-1.75632
RAC2	0.00984429	87.1208	62.9542	1.38388	1.38388
ANKMY2	0.00991826	3.33339	4.53538	0.734975	-1.36059
UBE3D	0.00998044	0.195638	0.261267	0.748803	-1.33546
LINC00659	0.0100106	1.03856	0.396183	2.62142	2.62141
CD40	0.0100343	47.6839	33.949	1.40457	1.40457
RASSF5	0.0100818	13.7876	9.30581	1.48161	1.48161
CX3CL1	0.0100911	0.0163947	0		#DIV/0!
ABCB7	0.0101649	5.85278	7.20694	0.812103	-1.23137
ST5	0.0101727	0.0917496	0.371956	0.246668	-4.05403
AMY2B	0.0101923	1.12947	1.65776	0.681324	-1.46773
SMYD3	0.0101943	0.300338	0.455781	0.658953	-1.51756
ITK	0.0102028	0.0251209	0.00736783	3.40954	3.40954
C9orf156	0.0102365	2.42967	2.97209	0.817495	-1.22325
P2RY11	0.0103128	0.683997	1.73	0.395375	-2.52925
VDR	0.0103392	14.0089	8.12594	1.72398	1.72397
PLIN5	0.0103656	0.014265	0		#DIV/0!
NFAM1	0.0104238	12.5826	23.3698	0.538411	-1.85731
GTF2IRD1P1	0.0104307	0.0057593	0.0346479	0.166224	-6.01599
IRF9	0.010434	6.80137	10.1589	0.6695	-1.49365
RTP4	0.0104996	1.21224	2.03325	0.596209	-1.67727
PTGFRN	0.0105127	0.220858	0.640061	0.345058	-2.89807
TMEM70	0.0105264	6.09686	8.10514	0.752221	-1.3294
RP11-660L16.2	0.0105592	0.595665	0.231537	2.57265	2.57266
RNF125	0.0106072	0.264573	0.662576	0.39931	-2.50432
FBXO24	0.010625	0.0234921	0		#DIV/0!
FAM65B	0.0106579	0.149775	0.0379981	3.94164	3.94164
FBXO31	0.0106737	0.991715	1.29499	0.765812	-1.30581
ITGA5	0.0107129	36.667	21.6369	1.69465	1.69465
RBM26-AS1	0.0108503	0.0976168	0.147551	0.661581	-1.51153
ACP5	0.0109052	184.731	424.333	0.435344	-2.29703
RP1-130H16.16	0.0109459	0.271267	0.129778	2.09024	2.09024
EPSTI1	0.011067	1.66348	5.35012	0.310924	-3.21622
RUSC2	0.0110715	4.58257	3.29697	1.38994	1.38993
IDH1	0.0111387	26.4826	40.0842	0.660675	-1.51361
RP11-486O12.2	0.0111635	0.0553682	0.155384	0.356332	-2.80638
CTC-429P9.3	0.0111951	0.74906	0.967985	0.773835	-1.29227
HELZ2	0.0111952	0.490202	1.07467	0.456142	-2.1923
N4BP1	0.0111953	9.25832	5.56489	1.6637	1.6637
PRSS21	0.0112384	1.99693	3.35725	0.594811	-1.68121
COPZ2	0.0112492	0.326585	0.433203	0.753884	-1.32646
FRMD3	0.0112886	0.0995556	0.261755	0.380339	-2.62923
TRIM69	0.011311	1.5021	2.46798	0.608636	-1.64302
TMEM117	0.0113143	0.842816	1.56409	0.538855	-1.85579
CMPK2	0.0113523	2.36997	7.26576	0.326183	-3.06576
IRAK2	0.0113609	17.5576	12.4148	1.41425	1.41425
SLC20A1	0.011386	30.3246	20.1628	1.50399	1.50399
HAMP	0.0113894	0.792699	5.00508	0.158379	-6.31397
PRCP	0.0114477	13.198	24.8951	0.530146	-1.88628
RCBTB2	0.0114865	3.28191	4.25457	0.771385	-1.29637
RN7SL118P	0.0117237	0	0.20024	0	#DIV/0!
FTLP14	0.0117237	0	0.124116	0	#DIV/0!
CTD-2192J16.11	0.0117237	0	0.11063	0	#DIV/0!
CTB-92J24.2	0.0117237	0	0.0400481	0	#DIV/0!
TFP1	0.0117237	0	0.0259155	0	#DIV/0!
RHPN2	0.0117237	0	0.0125046	0	#DIV/0!
GALM	0.0117421	5.68845	12.2375	0.464836	-2.15129
CD82	0.0117645	29.6837	17.631	1.68361	1.68361
LGALS9	0.0117798	10.5961	20.4331	0.518576	-1.92836
SLC27A3	0.0118163	6.60131	4.14686	1.59188	1.59188
DISC1	0.0118519	0.618005	1.02151	0.604989	-1.65292
RP11-214O1.2	0.0118671	1.6084	0.784851	2.04931	2.04931
MXI1	0.0119141	1.25388	2.67391	0.468931	-2.13251
PDLIM1	0.0120735	0.0421409	0.0921995	0.457063	-2.18789
PLA2G2D	0.0121002	0.0044344	0.237991	0.0186327	-53.6693
SIGLEC17P	0.012121	1.02138	1.42115	0.718698	-1.3914
LINC00623	0.0121711	0.0648682	0.179469	0.361444	-2.76667
ADAL	0.0123243	0.742991	0.906298	0.819808	-1.2198
RP11-705C15.2	0.0123615	16.3557	10.1137	1.61718	1.61718
EBI3	0.0123875	4.65756	1.68828	2.75876	2.75876
RP5-1180C10.2	0.0124191	0.287242	0.251916	1.14023	1.14023
IGFN1	0.0124569	0.0731082	0.0152799	4.78458	4.7846
PLEK	0.0124971	227.704	163.664	1.39129	1.39129
GUSB	0.0125383	15.4941	20.687	0.748977	-1.33515
RTN4RL1	0.0125723	0.00429922	0.0291698	0.147386	-6.78491
FOLR3	0.0126246	0.346634	0.91099	0.380502	-2.6281
ERVK13-1	0.0126511	1.03216	1.2575	0.820801	-1.21832
FOSL2	0.0126891	18.2849	10.727	1.70457	1.70457
C11orf21	0.0126928	0.0905703	0.497905	0.181903	-5.49744
IMPA2	0.0127948	0.706457	1.78289	0.396244	-2.52371
DYRK3	0.0128118	2.20446	1.41182	1.56143	1.56143
ADAR	0.0128212	17.1791	25.5958	0.671171	-1.48994
SLC24A4	0.0128915	0.131935	0.227636	0.579585	-1.72536
BHLHE40	0.0129318	41.5422	28.2595	1.47003	1.47003
RN7SL431P	0.0129434	0.175251	0.438356	0.399792	-2.5013
AKAP1	0.0129837	2.46873	3.55433	0.694571	-1.43974
RP11-666A8.1	0.0130392	0.133268	0.0394692	3.3765	3.37651
NDUFAF1	0.0132331	7.75773	9.61195	0.807093	-1.23902
DEXI	0.0133344	7.55797	12.4881	0.605215	-1.65231
SLCO4A1	0.0133386	8.64481	4.7513	1.81946	1.81946
TMEM132A	0.0134274	2.32201	0.600362	3.86768	3.86768
GPR89B	0.0134964	1.21183	1.0488	1.15545	1.15544
WDR76	0.0135094	0.43111	0.580166	0.74308	-1.34575
SP110	0.0135232	1.87563	3.78489	0.495557	-2.01793
GPR84	0.0135941	18.048	7.71294	2.33997	2.33996
RGS10	0.013621	13.1855	20.4874	0.643589	-1.55378
RP11-797D24.3	0.013655	0.0464995	0.191559	0.242743	-4.11959
PTPLAD2	0.0137742	0.829487	1.82801	0.453765	-2.20378
IGSF10	0.0137793	0.0145401	0.0518762	0.280284	-3.5678
GPATCH4	0.0137835	1.80395	2.45362	0.735218	-1.36014
LINC00471	0.0137844	0	0.0600105	0	#DIV/0!
MAG	0.0137844	0	0.0260174	0	#DIV/0!
TOR3A	0.0138496	12.9398	26.8807	0.481378	-2.07737
TSC22D1	0.0138606	19.1839	10.5659	1.81563	1.81564
RP11-810D13.1	0.0139179	0	0.214255	0	#DIV/0!
RP11-363E6.3	0.0139179	0	0.144874	0	#DIV/0!
INSIG1	0.0139399	61.3266	41.8579	1.46512	1.46511
HFE	0.0140779	1.4082	2.17372	0.64783	-1.54362
IKZF1	0.0141561	2.89074	5.22815	0.552919	-1.80859
HSD17B4	0.0142459	16.1699	23.9642	0.67475	-1.48203
MICAL2	0.0142651	2.40333	0.764599	3.14325	3.14326
ARID5B	0.0143865	3.23704	1.91911	1.68674	1.68674
VRK1	0.0143876	2.4294	2.8309	0.858171	-1.16527
PPIP5K1	0.0144119	1.65519	1.91218	0.865603	-1.15526
ZNF652	0.0144566	1.09717	1.85959	0.590007	-1.6949
RUNX2	0.0144637	0.526695	0.215	2.44975	2.44974
RP11-264B17.3	0.0144954	0.308742	0.18697	1.6513	1.65129
PLAUR	0.0145374	155.895	66.7695	2.33482	2.33482
SPTBN1	0.0146354	1.09969	3.14764	0.349369	-2.8623
RP11-214O1.3	0.0146402	0.144266	0.0723037	1.99527	1.99528
PLXDC2	0.0146562	17.0218	21.2063	0.802677	-1.24583
FCGR1A	0.0146661	12.2547	21.6463	0.566133	-1.76637
AC020922.1	0.0150376	0.0615963	0.168681	0.365165	-2.73849
RP11-341A11.2	0.0150613	0.0549139	0.21202	0.259004	-3.86095
SCO1	0.0150795	6.71795	8.31681	0.807756	-1.238
CCL23	0.0152961	0.492954	0.244196	2.01869	2.01868
HADHB	0.0153567	22.1461	31.424	0.704752	-1.41894
PDSS1	0.0154687	4.48225	2.69907	1.66066	1.66066
DHX57	0.0154739	1.06118	1.44923	0.732238	-1.36568
TMEM110	0.0155114	2.2454	3.04514	0.737373	-1.35617
CTC-548K16.6	0.0155224	0.09059	0		#DIV/0!
ARHGAP22-IT1	0.0155224	0.17135	0		#DIV/0!
DNAJA1	0.0155266	36.7923	54.1665	0.679245	-1.47222
AHCY	0.0155744	12.6422	17.6031	0.718183	-1.39241
PCMT1	0.015606	11.644	14.8796	0.782544	-1.27788
DUSP6	0.0157156	17.9916	6.36075	2.82854	2.82853
RPL4P4	0.0158228	0.0294885	0.2031	0.145192	-6.88743
RGCC	0.0158921	148.987	92.5433	1.60992	1.60992
CTC-205M6.5	0.0159083	1.25794	1.73301	0.725869	-1.37766
CTSS	0.015973	348.547	558.044	0.624586	-1.60106
SNAI3	0.0159847	1.49981	3.1876	0.470514	-2.12534
OR2A7	0.016089	0.0643901	0		#DIV/0!
ACVR2B-AS1	0.0161513	0	0.0309084	0	#DIV/0!
RGS9BP	0.0161513	0	0.026882	0	#DIV/0!
NDP	0.016193	0.657295	0.0368666	17.829	17.829
CKAP4	0.016217	10.9704	6.42866	1.70649	1.70648
MS4A6A	0.016231	0.096595	0.400351	0.241276	-4.14463
RP5-1024G6.7	0.016334	0.00763949	0.025435	0.300354	-3.32941
WNT5A	0.0163944	0.149507	0.0480386	3.11222	3.11223
GAPDHP52	0.0166062	0.0750065	0		#DIV/0!
MARCH3	0.0166614	1.70586	0.610571	2.79389	2.79388
RP11-79P5.9	0.0168756	0.0368728	0.142124	0.259441	-3.85444
PPT1	0.0169042	132.837	176.844	0.751154	-1.33129
LYZ	0.0169307	1699.13	2619.53	0.648638	-1.54169
CACNA1A	0.0169372	0	0.00807193	0	#DIV/0!
JAG2	0.0169445	7.50517e-11	0.0175526	4.27581e-09	-2.33873e+08
NAAA	0.0170493	3.40181	5.03565	0.675545	-1.48029
IL23A	0.0170785	19.6234	2.51339	7.80755	7.80754
RP11-290D2.3	0.0171121	0.0382217	0.23746	0.16096	-6.2127
RP5-1061H20.4	0.0171121	0.0102586	0.063734	0.16096	-6.21274
CD44	0.0172351	93.3987	66.0826	1.41336	1.41336
HYLS1	0.0172447	0.243057	0.528879	0.459571	-2.17595
IFI44	0.0172724	2.52775	9.25498	0.273123	-3.66135
RP11-434H6.7	0.0173022	0.569186	0.270072	2.10754	2.10753
NUS1P1	0.0173062	0.100864	1.70958e-43		5.89993e+41
BTBD8	0.0173246	0.385983	0.269112	1.43428	1.43428
AGAP1	0.017412	0.0106113	0.0052974	2.00311	2.00311
LCP2	0.0174395	18.5671	11.96	1.55243	1.55243
MYEOV	0.017507	0.735375	0.277715	2.64795	2.64795
RP11-497H16.7	0.0175747	0.86334	2.16919	0.398	-2.51256
RP11-1186N24.5	0.0177413	0.134626	0.262187	0.513475	-1.94752
BEND3P2	0.0177427	0.115658	0.366939	0.315197	-3.17262
ARMC7	0.0177977	1.48549	2.21221	0.671497	-1.48921
SLC25A2	0.0178558	0.0679773	0.0101648	6.68749	6.68752
SHISA5	0.0179301	8.81883	11.0605	0.797328	-1.25419
DDB1	0.0180256	15.9195	30.5919	0.520385	-1.92166
CSF2	0.0181535	33.5168	1.93293	17.3399	17.3399
CAMKK1	0.0182143	0.86307	1.34346	0.642424	-1.55661
RP1-20C7.6	0.0182526	0.108195	7.12363e-28	1.51882e+26	1.51882e+26
LA16c-349E10.1	0.0182526	0.0554039	3.6581e-19	1.51455e+17	1.51455e+17
SLC4A4	0.0182526	0.00658671	0		#DIV/0!
SLITRK6	0.0182526	0.0127539	0		#DIV/0!
RAB44	0.0182526	0.0200479	0		#DIV/0!
AC011891.5	0.0182526	0.12748	0		#DIV/0!
TBC1D14	0.0182607	7.63676	12.8801	0.592913	-1.68659
MSH5-SAPCD1	0.0183529	0.00286224	0.0430227	0.0665287	-15.0311
MAP2K3	0.0184221	11.2824	6.42239	1.75674	1.75673
ZBTB12	0.0184593	0.0472786	0.179241	0.263772	-3.79117
DDX60	0.018499	2.65469	5.7264	0.463589	-2.15709
PSPH	0.0185512	1.5886	2.40627	0.660193	-1.51471
TREM2	0.0185605	25.0692	59.3178	0.422625	-2.36616
RP11-146D12.2	0.0185698	0.0159823	0.0607174	0.263225	-3.79904
DOCK11	0.0186364	10.3295	13.8943	0.743436	-1.34511
FASTKD5	0.0187996	7.03631	7.96751	0.883126	-1.13234
HBP1	0.018844	7.07116	8.87448	0.796797	-1.25502
IARS	0.018874	19.9392	17.5246	1.13779	1.13778
PLIN2	0.0189233	36.8741	82.5086	0.446913	-2.23758
CTD-2619J13.19	0.0189503	0.0251029	0.0545078	0.460539	-2.17137
RP11-5C23.2	0.0189713	0.0782049	0.379989	0.205808	-4.85889
MBP	0.0189893	3.26898	5.56881	0.587017	-1.70353
SNRNP25	0.0190738	2.58668	3.79398	0.681786	-1.46674
RP11-876N24.5	0.0191419	1.25994	3.27044	0.385249	-2.59571
ATP5L2	0.0191835	0.0296589	0.166235	0.178415	-5.60489
ANKRD13A	0.019226	7.51947	9.62172	0.781509	-1.27957
STARD8	0.0192502	7.42109	5.32685	1.39315	1.39315
RP11-667K14.4	0.0192527	0.451357	0.066281	6.80976	6.80975
SPATA12	0.0192578	0.521732	1.36121	0.383285	-2.60902
KEL	0.019284	0.626137	0.968177	0.646717	-1.54627
RP11-529H20.6	0.0193845	0.028647	0.163351	0.175371	-5.7022
HLA-DMA	0.019393	36.1123	83.6632	0.431639	-2.31675
HIP1	0.0194821	5.93382	3.03418	1.95566	1.95566
SOX5	0.0195203	0.0190772	0		#DIV/0!
RP11-549B18.1	0.0195203	0.144899	0		#DIV/0!
NDUFA4	0.0195468	17.1436	22.2879	0.769187	-1.30007
IL1RN	0.0195927	256.528	119.922	2.13913	2.13912
CDKAL1	0.0196668	3.57013	4.18072	0.853951	-1.17103
RP4-644L1.2	0.0197187	0.516878	2.71668	0.190261	-5.25594
RP11-517B11.4	0.0197491	0	0.157346	0	#DIV/0!
TNFRSF12A	0.0197495	7.50533	5.22438	1.4366	1.4366
ZNF134	0.0198845	1.99607	2.53989	0.78589	-1.27245
ITGAD	0.0198961	0.0199516	0.0764915	0.260834	-3.83385
GAS7	0.0199286	4.86586	9.95067	0.488998	-2.045
FAM20A	0.0199492	1.37703	0.543464	2.53381	2.5338
CCDC96	0.0200294	0.0951146	0.204971	0.46404	-2.15499
CTD-2286N8.2	0.0200321	0.445331	0.142237	3.13091	3.13091
LGALS3BP	0.020035	2.25101	5.25472	0.428378	-2.33438
PARP4	0.0200384	16.3318	21.0747	0.774947	-1.29041
AP000347.2	0.0200932	0.235897	0.414271	0.569428	-1.75615
OASL	0.0201245	0.928318	3.65784	0.253789	-3.94029
RAB8A	0.0201368	9.86796	11.6198	0.849236	-1.17753
RPL32P3	0.020154	0.733891	0.843937	0.869604	-1.14995
TTF2	0.0201818	0.877051	1.49776	0.585575	-1.70772
LAT	0.0201894	6.96495	3.87261	1.79852	1.79852
CRIP3	0.0202794	0.0634759	0.0130974	4.84646	4.84645
P2RY13	0.0203194	0.561917	1.28794	0.436292	-2.29205
MCM3	0.0203197	3.69219	4.57596	0.806868	-1.23936
PLA2G4A	0.0203238	2.11718	2.79758	0.75679	-1.32137
ARHGDIB	0.0203648	121.897	159.624	0.763651	-1.3095
TRIM14	0.0204017	1.99414	3.59139	0.555256	-1.80097
ZNF564	0.0205245	1.10685	1.8744	0.590509	-1.69345
ZFP3	0.0205893	0.765278	1.18543	0.645568	-1.54902
ZNF416	0.0207286	0.782764	1.12791	0.693993	-1.44093
COLGALT1	0.020743	68.4567	57.012	1.20074	1.20074
ITGA1	0.0207797	0.315593	0.0670401	4.70753	4.70753
HTATIP2	0.0207997	13.8095	16.9185	0.816237	-1.22513
LZIC	0.0208165	6.0407	7.92857	0.76189	-1.31253
ZNF304	0.0208625	1.28423	1.60097	0.802162	-1.24664
MOB3B	0.0208719	5.42873	1.79975	3.01638	3.01638
TUFT1	0.0209316	0.328687	0.542181	0.606231	-1.64954
HAL	0.0210185	0.192141	0.354437	0.542101	-1.84467
AC009506.2	0.0210493	0.010051	0.105005	0.0957186	-10.4472
MEF2D	0.0210605	2.35386	1.63802	1.43702	1.43702
ZNF512	0.0211348	2.05025	2.53241	0.809603	-1.23517
RP4-576H24.4	0.021148	0.128939	0.549196	0.234778	-4.25935
BLOC1S5	0.0211614	4.77435	5.37956	0.887499	-1.12676
NCAM1	0.0212215	0.153872	0.0519835	2.96001	2.96002
PIGR	0.0213193	0.628538	0.29845	2.10601	2.10601
NFATC3	0.0213461	6.3366	7.99211	0.792857	-1.26126
MAP7	0.0214003	1.04236	0.515716	2.02118	2.02119
SLC9A5	0.0214073	0.0104885	0.031052	0.337772	-2.96058
MSH2	0.0214231	1.34083	1.98032	0.67708	-1.47694
CTD-2514K5.2	0.0214349	0.6845	1.07746	0.635292	-1.57408
PDGFRL	0.0216788	0.0579272	0.182628	0.317187	-3.15272
HS3ST3B1	0.0217099	5.24077	1.46235	3.58381	3.5838
FAM47E	0.0217272	0.179867	0.301803	0.595975	-1.67792
RPL32P29	0.0217579	0.894858	2.87911	0.31081	-3.21739
TOMM34	0.0217839	7.01222	5.71794	1.22635	1.22635
ASAH1	0.0217943	146.705	195.731	0.749523	-1.33418
CADM4	0.0218017	0.0787437	0.157846	0.498863	-2.00455
SLC24A3	0.0218483	1.35873	0.312154	4.35274	4.35276
SAP30	0.0219039	2.71405	3.94897	0.687281	-1.45501
FAM178A	0.0219079	5.31315	7.53911	0.704745	-1.41895
RP11-46A10.5	0.0220854	0.237582	0.090877	2.61432	2.61432
P4HA2	0.0221235	0.723155	0.470171	1.53807	1.53807
S1PR3	0.0221389	1.0796	0.161766	6.67386	6.67384
TMEM138	0.022185	11.2878	21.4667	0.525829	-1.90176
RP11-61A14.3	0.0221873	0.6528	0.327922	1.99072	1.99072
LHX2	0.0222085	0.0141305	0.0500271	0.282457	-3.54036
GM2A	0.0222436	468.983	780.575	0.600818	-1.6644
MX1	0.0222629	2.51253	16.1545	0.155531	-6.42957
TLR7	0.0222634	0.0677033	0.429777	0.157531	-6.34795
SIAE	0.0223013	0.878079	1.22188	0.718628	-1.39154
KIAA1467	0.0224457	1.11463	1.27281	0.875721	-1.14191
ZNF404	0.0224606	0.0506961	0.100681	0.50353	-1.98597
TBX21	0.0225246	1.91834	0.945758	2.02837	2.02836
KCNJ5	0.0227455	3.64955	12.7431	0.286393	-3.49169
LIMS3	0.0229121	0.000869186	0.0393856	0.0220686	-45.3132
XAF1	0.0230492	1.61303	4.93799	0.326657	-3.06131
ARMCX6	0.0230616	5.36383	7.78699	0.68882	-1.45176
HMGN2	0.0230784	27.883	33.3471	0.836143	-1.19597
CASP3	0.0232351	8.1467	10.5839	0.769727	-1.29916
RP11-440L14.1	0.0232475	0.301046	0.482698	0.623674	-1.6034
IAH1	0.0233147	2.58731	3.44231	0.751619	-1.33046
PHLDA1	0.0234303	5.73294	2.77001	2.06965	2.06965
PHC2	0.0234464	9.55167	6.2807	1.5208	1.5208
ATP5F1	0.0234765	39.8371	46.976	0.848031	-1.1792
PAK1IP1	0.0235138	6.90122	9.04118	0.763309	-1.31008
RP13-15M17.1	0.0236201	0.470661	0.21184	2.22178	2.22178
PDGFC	0.0236266	0.901313	1.42807	0.631141	-1.58443
MRPS25	0.0236312	5.17752	6.72361	0.77005	-1.29862
RP5-839B4.8	0.0236675	0.732377	0.172166	4.25391	4.2539
MT1H	0.0236713	1.51106	0.408638	3.6978	3.6978
RSAD2	0.0237039	2.04636	8.18056	0.250149	-3.99762
CCNB2	0.0237368	0.591423	0.779992	0.758242	-1.31884
ZBTB7C	0.0237871	0.12417	0.178529	0.695515	-1.43778
PSMA7	0.0237895	78.9202	96.0904	0.821312	-1.21756
ACTN1	0.0238111	21.3282	16.3271	1.30631	1.30631
ZNF28	0.0239735	2.31495	3.11955	0.742077	-1.34757
HVCN1	0.0240356	7.01875	12.6104	0.556585	-1.79667
KIAA0922	0.0240487	0.976202	2.42988	0.401749	-2.48912
RP4-548D19.3	0.0240511	0.331834	0.0780585	4.2511	4.25109
PSMB9	0.0240658	4.67074	7.49368	0.623291	-1.60439
DUS2	0.0241289	2.24868	3.11873	0.721026	-1.38692
FAT1	0.0241343	0.0291125	0.0635127	0.458373	-2.18163
CCL1	0.0241567	35.1867	0.581807	60.4784	60.4783
ILDR1	0.0241878	0.0412418	0.0108797	3.79069	3.79071
CCDC62	0.0242184	0.128503	0.193727	0.66332	-1.50757
TFAP2C	0.0243229	0.157575	0.0242091	6.50892	6.50892
MRAS	0.0243617	15.4905	20.287	0.763571	-1.30964
RP11-284M14.1	0.0243897	0.0794677	0		#DIV/0!
RNU1-91P	0.0243897	0.495333	0		#DIV/0!
ZNF669	0.0244371	1.73549	2.10489	0.824501	-1.21285
TLR3	0.0244849	0.041511	0.0900514	0.46097	-2.16934
CCL18	0.024563	5.29782	2.13013	2.48709	2.48709
LPIN2	0.0245751	4.09942	5.60895	0.730871	-1.36823
CDS2	0.0245899	6.2396	9.47682	0.658407	-1.51882
IL18BP	0.0246066	1.95665	8.0911	0.241828	-4.13518
ATP5G3	0.0246114	15.3586	18.2431	0.841883	-1.18781
PADI2	0.0246219	1.48406	4.07174	0.364479	-2.74365
ECI2	0.0247685	2.79762	3.29897	0.84803	-1.17921
C10orf2	0.0247841	0.739202	0.569378	1.29826	1.29826
SLC1A4	0.0247954	10.8623	9.26313	1.17264	1.17264
RNF19B	0.0248006	16.5708	11.842	1.39933	1.39932
ZNF701	0.0248167	1.2203	1.47674	0.82635	-1.21015
C7orf41	0.0248262	0.364422	0.651663	0.559218	-1.78821
SSTR2	0.0249058	4.98569	2.87966	1.73135	1.73135
STARD13	0.024955	0.407714	0.992675	0.410723	-2.43473
PAQR8	0.0249728	3.95347	8.12664	0.486483	-2.05557
IFIT1	0.025023	1.95241	11.2262	0.173916	-5.74992
RRAGD	0.0250301	16.4705	24.0645	0.684429	-1.46107
TMEM52B	0.0251414	1.10861	0.586469	1.89031	1.89031
SKA1	0.0252232	0.0185989	0.114462	0.16249	-6.15423
ZNF440	0.0252655	0.775917	0.994048	0.780563	-1.28113
NEU3	0.0253759	4.35237	5.51716	0.788878	-1.26762
BATF3	0.0255287	1.1473	0.735001	1.56095	1.56095
CPT1A	0.0255357	3.87103	6.08213	0.636461	-1.57119
STAT2	0.0255443	22.3056	33.5534	0.664778	-1.50426
RP11-568K15.1	0.025597	0.906092	1.21751	0.74422	-1.34369
PADI4	0.0256688	0.0357463	0.0649256	0.550573	-1.81629
PKD1L3	0.0256813	0.00266006	0.0141699	0.187726	-5.32691
RAP2B	0.0258979	6.89843	14.9426	0.461661	-2.16609
ABL2	0.0259962	12.437	8.46916	1.46851	1.4685
RABGAP1	0.0260825	2.3756	3.00737	0.789927	-1.26594
FAM117B	0.0260884	0.0986291	0.166167	0.593552	-1.68477
IGF2BP3	0.0260908	0.243018	0.430698	0.564242	-1.77229
TEN1-CDK3	0.0261341	0.424209	0.244696	1.73362	1.73362
MLLT4	0.0261994	1.36384	0.572791	2.38105	2.38104
CTNNAL1	0.0262897	1.95675	1.01593	1.92607	1.92607
GJB2	0.0263195	14.6663	27.2165	0.538877	-1.85572
BCR	0.0263238	1.25533	0.898638	1.39693	1.39693
CACNA2D4	0.0263415	1.11422	0.558031	1.9967	1.9967
HLCS	0.0264094	1.39383	1.16623	1.19517	1.19516
HGF	0.0264207	0.0200539	0.0785026	0.255455	-3.91458
SPCS2P4	0.0264543	0.299883	0.0505855	5.92824	5.92824
ORAI2	0.0265028	1.85459	2.23364	0.830302	-1.20438
HUWE1	0.0266702	10.4971	7.15548	1.467	1.467
RARRES3	0.0267092	0.308685	0.93834	0.328969	-3.0398
SCARB1	0.0267493	5.43049	10.6368	0.510537	-1.95872
CITED4	0.0268163	0.653836	0.280743	2.32895	2.32895
RARRES1	0.0268263	4.72809	8.88102	0.532381	-1.87835
DNAJC1	0.0268737	4.93053	6.1565	0.800867	-1.24865
HTR7	0.0269206	1.62007	0.537345	3.01495	3.01495
FERMT2	0.0269713	0.354381	0.137025	2.58626	2.58625
TP53INP2	0.0269841	1.12746	0.673137	1.67494	1.67493
RP11-37B2.1	0.0271038	0.850094	0.485113	1.75236	1.75236
NENF	0.0271241	21.3092	26.9246	0.791441	-1.26352
RP11-589F5.4	0.0273112	1.27558	0.248199	5.13932	5.13934
TNC	0.0273962	1.19936	0.188735	6.35473	6.35473
MGST2	0.0274099	3.47565	4.67954	0.742734	-1.34638
SNX30	0.0274636	4.50301	5.78345	0.778602	-1.28435
OSM	0.0274726	53.1237	12.1417	4.3753	4.37531
MICALL2	0.027546	0.724559	0.334595	2.16548	2.16548
CTC-429P9.5	0.0275582	0.198493	0.526652	0.376897	-2.65325
CTNNBIP1	0.0275715	1.04647	2.68302	0.390034	-2.56388
MSH5	0.0276716	0.214651	0.263003	0.816157	-1.22526
RP6-91H8.3	0.0276766	0.161611	0.021856	7.39435	7.39435
MPC1	0.0277243	16.0487	19.528	0.821832	-1.2168
NBPF1	0.0277539	2.66367	4.22156	0.630967	-1.58487
EFTUD1	0.0278302	8.63693	6.20927	1.39097	1.39097
GFPT2	0.0278625	0.0799582	0.00867884	9.21301	9.21301
VTI1B	0.0278748	12.6642	15.9512	0.79393	-1.25955
ACSM5	0.0280097	0.0307826	0.108469	0.283793	-3.52371
APOBEC3A	0.0280201	2.18631	22.6344	0.0965924	-10.3528
EMILIN1	0.0280216	5.96185	2.90146	2.05478	2.05478
C14orf93	0.0280259	0.495644	0.646199	0.767014	-1.30376
IL1R2	0.0280584	0.0850418	0.259727	0.327428	-3.05411
AQP3	0.0281004	1.83868	0.713062	2.57857	2.57857
KLHL10	0.0281505	0.0240683	0.102789	0.234153	-4.27072
FLI1	0.0282073	1.85938	3.00783	0.61818	-1.61765
XPOT	0.0282562	7.79571	9.23244	0.844383	-1.1843
FAM24B	0.0282639	0.379589	0.624909	0.607431	-1.64628
GVINP1	0.0282852	0.890621	1.29527	0.687597	-1.45434
RP11-701P16.5	0.028345	15.0754	2.69162	5.60088	5.60086
SNAI1	0.028451	0.151496	0.044173	3.42961	3.42961
UGDH	0.0284829	6.68483	3.72775	1.79326	1.79326
ZNF821	0.0285116	0.486354	0.840538	0.578622	-1.72824
RP11-632K20.2	0.0285656	0.756735	1.14173	0.662797	-1.50876
RPS2P45	0.0285964	0.0281738	0.0814586	0.345866	-2.89129
LY96	0.0286014	33.4563	50.0592	0.668335	-1.49626
APOBEC3D	0.0286602	0.0282714	0.108166	0.261371	-3.82599
CMTR1	0.0287756	5.41231	6.65521	0.813245	-1.22964
SWAP70	0.0289003	5.44914	6.64927	0.81951	-1.22024
CTD-2319I12.1	0.0289307	3.50126	1.42197	2.46227	2.46226
OSBPL1A	0.0289739	3.47032	5.53325	0.627174	-1.59445
PFKFB2	0.0291261	1.61322	2.54677	0.633436	-1.57869
DUSP8	0.0292464	0.045588	0.00293341	15.5409	15.541
HSBP1L1	0.029257	1.23973	2.02338	0.612701	-1.63211
NR4A2	0.0294619	0.369871	0.143234	2.58229	2.58228
SPP1	0.0296121	591.748	252.37	2.34476	2.34476
IFIT3	0.0296126	5.9431	28.3618	0.209546	-4.77222
HMOX1	0.0296494	17.4031	30.2022	0.576222	-1.73545
AC007246.3	0.0297322	0.424449	0.62712	0.676823	-1.47749
EIF3E	0.0297795	15.894	19.4841	0.815742	-1.22588
FAM115A	0.029781	0.966135	1.42333	0.678784	-1.47322
ICAM1	0.0298687	84.0883	60.5463	1.38883	1.38883
ETS2	0.0299222	29.2806	11.1722	2.62084	2.62084
SLC2A5	0.030001	0.383652	2.24234	0.171095	-5.84472
MLF1IP	0.0300086	0.24195	0.406285	0.595517	-1.67921
PTCRA	0.0300819	0.271199	0.102491	2.64607	2.64608
ETS1	0.030162	0.227878	0.0847049	2.69026	2.69026
RTN4IP1	0.030176	1.17526	1.60455	0.732453	-1.36527
CR1L	0.030181	0.08058	0.225663	0.357081	-2.80048
EFCAB8	0.0302077	0.0769635	0.0331479	2.32182	2.32182
DDX24	0.0302507	11.2842	14.2264	0.793184	-1.26074
SNW1	0.0302946	11.9767	15.0433	0.796147	-1.25605
TYROBP	0.0303277	211.893	313.113	0.676731	-1.47769
HK2	0.0303354	24.1119	17.5424	1.37449	1.37449
LINC00630	0.0303445	0.241547	0.328471	0.735369	-1.35986
NEDD9	0.0303678	0.924579	0.537164	1.72122	1.72122
IL1R1	0.0303856	3.56228	6.21512	0.573164	-1.7447
RP11-283G6.5	0.0304439	0.601998	0.0674384	8.92663	8.92664
C19orf66	0.0304775	1.89238	2.89725	0.653163	-1.53101
CTB-113P19.5	0.0305117	0.505153	0.989231	0.510652	-1.95828
R3HCC1L	0.0305611	5.34912	6.80522	0.786032	-1.27221
KBTBD7	0.0306465	0.45268	0.877074	0.516126	-1.93751
RP3-468K18.5	0.0307336	0.0210455	0.105568	0.199354	-5.01618
AR	0.0308099	0.0219874	0.00223923	9.81915	9.81918
CEBPG	0.0308152	4.27449	5.50185	0.776919	-1.28714
SUPT3H	0.0308747	0.318563	0.227462	1.40051	1.40051
CLMN	0.0308752	2.26586	3.21986	0.703712	-1.42103
EDN1	0.0309166	52.7021	6.71915	7.84356	7.84357
TRIM21	0.0309772	8.84651	12.9442	0.683435	-1.4632
DPH5	0.0310213	1.23953	1.85072	0.669755	-1.49308
HIST1H2BO	0.0310412	0.880941	1.42707	0.617309	-1.61994
HIST1H2BL	0.0312682	1.60386	2.53205	0.633425	-1.57872
RNF114	0.0313138	15.6013	22.007	0.708921	-1.41059
SMARCE1P1	0.0313716	0.114339	0.0534509	2.13914	2.13914
TSPAN12	0.0313775	0.0572334	0.123351	0.463987	-2.15523
RP11-134L10.1	0.0315213	1.39357	2.96499	0.470008	-2.12762
ULK4P1	0.0316742	0.0790867	0.430011	0.183918	-5.43721
IRF2	0.0316975	6.52997	10.3543	0.63065	-1.58566
DUSP1	0.0317781	11.9588	7.05354	1.69544	1.69543
RTCB	0.0319063	18.1776	24.3842	0.745468	-1.34144
RP11-320L11.2	0.0319458	0.569552	1.03655	0.54947	-1.81994
FADS3	0.0319741	2.47876	1.59352	1.55552	1.55552
DDX19B	0.0321438	3.29125	3.83933	0.857247	-1.16653
RP11-282O18.3	0.0321631	0.312922	0.376256	0.831673	-1.2024
CDCA7L	0.0321768	0.521207	1.45771	0.357552	-2.7968
PLEKHG4	0.0322063	0.141552	0.305842	0.462829	-2.16063
SERTAD2	0.0322221	6.6119	5.1408	1.28616	1.28616
TPM3P9	0.0323112	2.32361	2.84213	0.817558	-1.22315
SLC25A19	0.0323213	4.65378	3.80303	1.2237	1.2237
STEAP1B	0.0323454	0.0790159	0.00584656	13.5149	13.5149
MTMR1	0.0324207	2.95463	4.54061	0.650714	-1.53678
LUCAT1	0.0324618	3.02033	1.69631	1.78053	1.78053
FAM13A	0.0325823	0.182025	0.281151	0.647428	-1.54457
CTD-2003C8.2	0.0325828	0.259719	0.666172	0.389867	-2.56497
RPP30	0.0326465	1.60382	2.07359	0.77345	-1.29291
ZNF540	0.0328787	0.075309	0.146436	0.514279	-1.94447
SLC5A3	0.0329941	63.0125	36.7946	1.71254	1.71255
RP11-166B2.3	0.0330437	0.0685394	0.169208	0.40506	-2.46877
BTBD11	0.033077	0.0369135	0.0136545	2.70339	2.70339
CNP	0.033152	3.60169	4.92027	0.732011	-1.3661
ZNF836	0.0331746	0.745494	1.17552	0.634183	-1.57683
MEFV	0.0332117	0.489653	0.980679	0.4993	-2.0028
TTYH2	0.0332846	6.55863	8.92264	0.735055	-1.36044
AC069513.4	0.0333321	0.0185091	0.0813572	0.227504	-4.39552
RAB9A	0.0333728	8.09778	12.1361	0.667246	-1.49869
RP11-429J17.2	0.0334204	0.0490697	0.0232647	2.1092	2.10919
NAGA	0.0334549	25.3517	31.2198	0.81204	-1.23147
IFI44L	0.0335073	0.238206	1.66291	0.143247	-6.98097
ZNF385C	0.0335508	0.00574852	0.0289518	0.198555	-5.03639
PCDHGA12	0.0335913	0.132636	0.0284676	4.6592	4.65919
PTCHD3P1	0.0336181	3.00195	4.30349	0.697562	-1.43356
SMCO4	0.0338162	7.33984	9.79986	0.748974	-1.33516
LIMK2	0.0338837	3.9829	2.3971	1.66155	1.66155
KCNJ14	0.0338992	0.0426222	0.0229494	1.85723	1.85723
TRIM44	0.0339887	6.98043	9.6335	0.7246	-1.38007
LRR1	0.0340593	2.08319	2.50037	0.833155	-1.20026
PAXIP1-AS2	0.034125	0.980042	1.49855	0.653993	-1.52907
SORT1	0.034176	9.03417	12.2433	0.737888	-1.35522
FAM81A	0.0341949	0.103538	0.285061	0.363213	-2.7532
TMEM237	0.0343724	0.58412	0.377364	1.54789	1.5479
SLC7A5	0.0345998	1.96002	0.967357	2.02616	2.02616
ZSWIM7	0.0346128	2.4863	2.99577	0.829937	-1.20491
CTD-2228K2.7	0.034626	0.0941069	0.0544814	1.72732	1.72732
FGL2	0.034644	1.61072	4.0217	0.400507	-2.49683
ELMO1	0.0347448	0.66984	1.0887	0.615267	-1.62531
NARS2	0.0347922	2.86399	3.69698	0.774686	-1.29085
RP11-298P3.4	0.0348554	0.301697	0.00235207	128.269	128.269
IFIH1	0.0348752	7.814	12.821	0.609469	-1.64077
POLE3	0.0348858	9.84841	12.5749	0.783179	-1.27685
RP11-376N17.4	0.034972	0	0.159402	0	#DIV/0!
EXOSC7	0.0349819	3.90929	5.31801	0.735104	-1.36035
TMEM2	0.0350427	3.38295	1.7178	1.96935	1.96935
AC007036.6	0.0350593	0.172227	0.533486	0.322832	-3.09757
RUNX1	0.0350956	2.49863	1.51991	1.64393	1.64393
TANGO6	0.0351858	2.02423	2.90146	0.697661	-1.43336
ZHX1-C8ORF76	0.0351943	0.567784	1.06548	0.532892	-1.87656
GDE1	0.0352159	12.3531	16.1722	0.763848	-1.30916
BATF	0.0352261	4.22302	7.50744	0.562511	-1.77774
AHI1	0.0352332	3.27077	2.75157	1.18869	1.18869
MGAT5	0.0352863	4.84816	5.87584	0.825101	-1.21197
PDP2	0.0353595	1.24451	0.751219	1.65665	1.65665
AC090587.4	0.0353877	0.193217	0.484675	0.398653	-2.50845
RP5-1103G7.4	0.0354459	0.125644	0.241693	0.519849	-1.92363
ZC3H12A	0.0356677	15.9625	10.2212	1.56169	1.56171
HPS4	0.0356923	2.54459	3.7074	0.686355	-1.45697
MERTK	0.0357257	0.551954	1.34512	0.410339	-2.43701
CTD-2619J13.17	0.0357512	0.458907	0.633036	0.72493	-1.37944
TXNRD3NB	0.0358214	9.89317e-43	1.20286e-30	8.22856e-13	-1.21585e+12
ADIRF	0.0359553	0.06508	1.63467e-20	3.98123e+18	3.98123e+18
FAM210B	0.0360328	4.38293	5.22052	0.839559	-1.1911
RP11-830F9.7	0.0360925	0.0108491	0.0512445	0.211712	-4.72339
MYPOP	0.0361259	0.288743	0.462752	0.623969	-1.60264
CSF3R	0.0361688	3.42417	6.60721	0.518248	-1.92958
RHBDF1	0.0362475	2.01986	1.52065	1.32829	1.32829
RP11-566K11.5	0.0362492	0.0352211	0.00712865	4.94079	4.94078
RPL36A	0.0364127	19.4098	25.0109	0.776052	-1.28857
ARHGAP24	0.0364575	0.620555	0.949554	0.653522	-1.53017
AC084018.1	0.036581	0.482713	0.605939	0.796636	-1.25528
AC138783.12	0.0366639	0.0428857	0.241431	0.177632	-5.62964
HLA-AS1	0.0366987	0.100954	7.13177e-18	1.41555e+16	1.41555e+16
RP11-333E13.2	0.0366987	0.180435	0		#DIV/0!
AAGAB	0.036716	4.22858	6.07594	0.695954	-1.43687
NFKBIZ	0.0367454	7.89109	4.41328	1.78803	1.78803
U91328.19	0.0367645	0.307251	0.417573	0.735801	-1.35906
IRF4	0.0368526	0.442691	0.161018	2.74933	2.74933
MR1	0.0368686	7.77748	11.2852	0.689177	-1.45101
GPRIN1	0.0368698	0.0415313	0.104692	0.3967	-2.5208
RPL32P1	0.0369635	0.133821	0.447651	0.298941	-3.34515
RHOBTB3	0.0369849	0.820053	0.561542	1.46036	1.46036
PCSK1	0.0369917	0	0.0207131	0	#DIV/0!
GAPDHP62	0.0369978	0.0902654	0.309594	0.29156	-3.42982
FBXO10	0.0370042	0.569754	1.24065	0.459239	-2.17752
PMFBP1	0.0370081	0.0567894	0.370587	0.153242	-6.52564
RP11-100E13.1	0.0370499	0.136654	0.383945	0.35592	-2.80961
PLD6	0.037109	0.404771	0.690716	0.586016	-1.70644
CD52	0.0371324	139.713	261.295	0.534696	-1.87023
NPM1P25	0.0371888	0.0462374	0.189261	0.244305	-4.09324
PHLDB1	0.0371905	0.4584	0.266211	1.72194	1.72194
KDM6B	0.0373439	1.21884	0.482315	2.52706	2.52706
SIRPB1	0.0374101	1.16199	2.04727	0.56758	-1.76187
RNASEH2B	0.0374273	4.45535	6.39613	0.69657	-1.43561
DAXX	0.0375067	8.17993	6.81714	1.19991	1.19991
VOPP1	0.0375151	32.9176	45.2552	0.727377	-1.3748
ARHGEF28	0.0375462	0.0280997	0.128168	0.219241	-4.56119
RTKN	0.0375492	0.0846618	0.17005	0.497865	-2.00858
PRDX1	0.0375636	332.814	453.25	0.734284	-1.36187
PBX4	0.037588	0.244398	0.137733	1.77443	1.77443
IL7R	0.037605	35.0493	5.0221	6.97902	6.97901
DEPTOR	0.037657	0.0569889	0.178985	0.318401	-3.1407
ZNF555	0.0377364	0.343791	0.52596	0.653645	-1.52988
EXPH5	0.0377972	0.00380452	0.0141904	0.268105	-3.72988
AC034220.3	0.0378605	0.110096	0.146329	0.752388	-1.3291
IST1	0.0378652	13.161	15.4224	0.853365	-1.17183
C8orf33	0.0379616	4.16056	4.75375	0.875216	-1.14257
EVL	0.0379947	5.83338	9.7428	0.598737	-1.67018
KCNMB1	0.0383009	0.977863	0.556485	1.75721	1.75721
KCTD14	0.0383576	0.00720867	0.0486197	0.148267	-6.74461
BTG2	0.0384195	21.6305	16.1477	1.33954	1.33954
AF165138.7	0.0384264	0.0655147	0.0224181	2.9224	2.9224
NIPAL4	0.0385759	6.69808	3.13944	2.13353	2.13353
AP000783.1	0.0386051	0.184844	0.510688	0.36195	-2.76281
PDLIM4	0.0386297	3.3945	2.17077	1.56373	1.56373
SESN2	0.0386496	3.88595	2.207	1.76074	1.76074
NOP9	0.0387669	5.10423	5.71802	0.892657	-1.12025
LYSMD4	0.0387846	0.522711	0.43764	1.19438	1.19439
MYO15A	0.0389275	0.0128443	0.00721183	1.781	1.781
HDAC7	0.0389611	0.654268	0.373396	1.75221	1.75221
CYP20A1	0.0389774	4.49643	5.74989	0.782004	-1.27877
CTD-2545M3.8	0.0389985	0.285669	0.102645	2.78308	2.78308
SLC27A1	0.0390125	3.02158	4.64931	0.649899	-1.5387
COX5A	0.0390169	26.0956	31.6422	0.824709	-1.21255
MMP19	0.0390394	17.6065	11.227	1.56823	1.56823
ACAA2	0.0390414	18.4959	23.9834	0.771199	-1.29669
CCDC88C	0.0390438	0.486712	1.61508	0.301354	-3.31835
PPIEL	0.0390503	0.0169976	0.112399	0.151225	-6.61264
AC156455.1	0.0390578	0.0290012	0.066959	0.433118	-2.30884
PRIM2	0.0390693	0.985668	1.2264	0.803709	-1.24423
NUDT3	0.0392475	4.55871	5.82334	0.782835	-1.27741
C1R	0.0392775	0.0634592	0.140163	0.452754	-2.20871
SIK3	0.0393222	2.29703	1.55948	1.47294	1.47295
HMGN2P46	0.0394771	1.95695	1.15381	1.69608	1.69608
CTD-3105H18.4	0.0395071	0.126806	0.0138685	9.14346	9.14345
NUPR1	0.039593	22.6615	47.2773	0.479332	-2.08624
CTC-479C5.10	0.0396495	0.123537	0.0694658	1.77839	1.77839
LAMB3	0.0397712	7.10445	2.7134	2.61829	2.61828
PMF1	0.0398303	3.64337	5.44925	0.6686	-1.49566
ZNF514	0.0398566	0.788666	1.02315	0.770818	-1.29732
TSFM	0.0398936	3.99932	3.1403	1.27355	1.27355
ADAMTS6	0.039904	0.0238464	0.0367262	0.649302	-1.54012
ATP8B2	0.039983	0.909565	0.394872	2.30345	2.30344
C14orf159	0.0400148	3.56753	5.73016	0.622588	-1.6062
PCCB	0.0400267	3.49973	4.30405	0.813125	-1.22982
SIGLEC1	0.0401929	0.22129	1.67785	0.131889	-7.58213
MTND5P2	0.040351	0.036123	0.0644595	0.560398	-1.78444
PDK4	0.0405335	0.376246	0.883995	0.42562	-2.34951
LIF	0.0406102	15.0087	3.25724	4.60779	4.6078
RCAN1	0.0406811	3.29339	2.00788	1.64024	1.64023
NIPAL1	0.0407418	0.358598	0.192973	1.85828	1.85828
CCL5	0.0407664	29.7009	10.1397	2.92916	2.92917
TSPAN15	0.0409389	0.35155	0.597106	0.588756	-1.6985
THRA	0.0409425	1.98276	3.76726	0.526314	-1.90001
GGA2	0.0409538	3.95445	6.73553	0.587104	-1.70328
FXYD5	0.0410456	16.8423	26.1201	0.644801	-1.55086
MGAT2	0.0410527	13.6031	10.9934	1.23739	1.23739
LSP1	0.0410613	28.0692	50.7705	0.552864	-1.80876
GLTP	0.0411169	11.0069	15.6355	0.703973	-1.42052
SNHG17	0.0411881	0.955701	0.596144	1.60314	1.60314
TCHP	0.0412207	0.682948	1.01419	0.673395	-1.48502
GHITM	0.0413465	76.1255	88.3485	0.86165	-1.16056
MYCBP2	0.0413573	6.24876	8.52028	0.733398	-1.36352
SLC31A2	0.0413674	44.7503	38.2015	1.17143	1.17143
ANP32A	0.041462	2.658	3.78836	0.701623	-1.42527
STXBP5-AS1	0.0416079	0.141791	0.0485619	2.91979	2.9198
HIF1A-AS2	0.0416321	0	0.233261	0	#DIV/0!
DYNLT1	0.0416991	11.0236	14.6172	0.754154	-1.32599
FMNL3	0.0417739	10.0274	7.55563	1.32714	1.32714
NCK1	0.0418779	9.4251	14.8593	0.63429	-1.57657
EMC3	0.0419643	11.9124	14.9896	0.794712	-1.25832
HOPX	0.0420335	0.407301	0.0930618	4.37668	4.37667
TMEM37	0.0420541	0.0291973	0.201134	0.145163	-6.88879
TGFBR2	0.0421253	11.9442	19.8283	0.60238	-1.66008
TMEM140	0.0421622	10.3414	20.0671	0.515344	-1.94046
POU3F1	0.0422937	0	0.0248462	0	#DIV/0!
C2	0.042353	2.75544	4.79568	0.574567	-1.74044
GRAMD3	0.0423887	0.479468	0.299297	1.60198	1.60198
C6orf223	0.0424472	0.297042	0.0453155	6.55498	6.55498
RAB3GAP1	0.0424839	6.35166	7.70618	0.82423	-1.21325
STAT1	0.0425239	25.2582	61.8253	0.408541	-2.44773
RP11-616M17.1	0.0425247	0.0410684	0.174498	0.235352	-4.24896
RP11-1319K7.1	0.0425425	1.33966	2.46182	0.544173	-1.83765
HBEGF	0.0426333	90.8877	21.9837	4.13432	4.13432
ITGB1P1	0.0426577	1.38637	0.441445	3.14052	3.14053
AC017104.6	0.0427197	0.0419037	0.00901915	4.64608	4.64608
TRIB1	0.0427961	7.91744	5.39818	1.46669	1.46669
ZMYM6NB	0.0428516	15.6923	11.8744	1.32153	1.32152
TOP1	0.0428843	6.03454	3.96048	1.52369	1.52369
HERC3	0.0428855	2.54799	3.01417	0.845334	-1.18296
RFC2	0.0429448	3.70372	4.69993	0.788038	-1.26898
RN7SL737P	0.04302	0.133037	0.371907	0.357717	-2.79552
NCOA4	0.0430471	113.421	159.75	0.709988	-1.40847
SRGAP3	0.043051	0.0287645	0.0820766	0.350459	-2.8534
ZDHHC7	0.0431529	19.5614	28.4909	0.686583	-1.45649
ISPD	0.0431623	0.0415803	0.078403	0.53034	-1.88558
C1orf162	0.0431797	6.11066	9.8476	0.620522	-1.61154
CDK3	0.0433137	1.69774	1.26141	1.34591	1.34591
RPS6KA5	0.0433277	0.243679	0.406192	0.599911	-1.66691
ZNF232	0.0434417	1.13227	1.48802	0.760924	-1.31419
CCDC115	0.0434482	11.2548	7.90399	1.42394	1.42394
C20orf24	0.0434573	51.6633	61.8662	0.835082	-1.19749
APTX	0.0436841	3.47526	4.05882	0.856223	-1.16792
MMP14	0.043697	143.635	82.7327	1.73613	1.73613
ZNF765	0.0436978	1.55665	1.92282	0.809565	-1.23523
LAMA1	0.0439029	0.0269597	0.0810207	0.332751	-3.00525
TMEM164	0.0440602	6.44412	7.97688	0.80785	-1.23785
LAS1L	0.0441466	1.71482	2.33357	0.73485	-1.36083
ZNF830	0.0442073	3.3474	4.01122	0.834508	-1.19831
SAMHD1	0.0442452	63.8251	86.3625	0.739037	-1.35311
METTL7A	0.0442559	0.882218	1.97174	0.44743	-2.23498
PPP1CC	0.0442669	7.05091	10.1815	0.69252	-1.444
PPP5D1	0.0442861	0.0623684	0.0993529	0.627747	-1.593
LRRC66	0.0443445	0.00356138	0.0233833	0.152304	-6.5658
TRIM55	0.0443454	0.00833639	0.023908	0.348686	-2.86791
MPDZ	0.0443454	0.00227692	0.00653	0.348686	-2.86791
PSRC1	0.0443774	0.243422	0.417753	0.582694	-1.71617
CTD-2376I4.1	0.0443905	0.0401059	0.288125	0.139196	-7.18411
GLUL	0.0444485	70.5804	99.167	0.711733	-1.40502
FAM124A	0.0444498	1.22495	0.14326	8.55048	8.55054
KRBA2	0.0444621	0.479011	0.844888	0.566952	-1.76382
FOS	0.0444735	4.1468	3.29163	1.2598	1.2598
NR1D2	0.0444761	1.86913	2.54566	0.734242	-1.36195
BTN3A1	0.0444921	3.14124	4.65162	0.6753	-1.48082
QSOX1	0.0445907	10.4462	5.91164	1.76706	1.76706
TRIM9	0.0446067	0.131327	0.0687528	1.91014	1.91013
RP11-84C13.1	0.0446336	0.266129	0.549991	0.483879	-2.06663
MKRN1	0.0446693	6.83879	8.02014	0.852702	-1.17274
PDE4A	0.0446891	2.66313	1.63311	1.63072	1.63071
DDX58	0.0448245	3.28757	6.84811	0.48007	-2.08303
XIRP1	0.0448301	0.12351	0.0458918	2.69134	2.69133
KLRAP1	0.0448353	0.203425	0.0753533	2.69962	2.69962
TP63	0.0449214	0.00158958	0.00794327	0.200116	-4.99709
RP11-307P22.1	0.0449214	0.0191727	0.0958077	0.200116	-4.99709
YWHAZP4	0.0449214	0.0167355	0.0836287	0.200116	-4.99708
SMPD3	0.0449336	0	0.0319968	0	#DIV/0!
SEMA7A	0.0449338	6.45372	4.08969	1.57805	1.57805
SHMT1	0.0449659	0.095875	0.257306	0.372611	-2.68377
RAD51AP1	0.0450235	0.821037	1.978	0.415085	-2.40915
HCG4P5	0.0450679	0.0119322	0.0874325	0.136474	-7.32744
TRIM65	0.0452124	5.37407	7.98604	0.672933	-1.48603
RBP4	0.0452295	0	0.109671	0	#DIV/0!
E2F2	0.0455229	0.0473736	0.293447	0.161439	-6.19431
KIF20A	0.0455627	0.0303237	0.078251	0.387519	-2.58052
IL18R1	0.0455921	0.0412428	0.00996558	4.13852	4.13852
MTMR11	0.045648	0.336439	0.160257	2.09937	2.09937
C19orf82	0.0456655	0.256359	0.34715	0.738469	-1.35416
PARP9	0.0456886	3.48974	7.9591	0.438459	-2.28071
RN7SL800P	0.0457164	0.213258	0.495843	0.430091	-2.32509
IFT172	0.0457269	0.559807	0.732165	0.764592	-1.30789
ANAPC7	0.0457622	6.96211	10.4829	0.664139	-1.50571
RP11-798G7.5	0.0457645	0.0395982	0.106629	0.371363	-2.69277
PLAU	0.0458656	45.2766	62.0482	0.729701	-1.37043
RP11-390P2.4	0.0459076	0.342476	0.580267	0.590205	-1.69433
CPPED1	0.0459988	11.1493	16.2984	0.684074	-1.46183
NUCB2	0.0460085	0.383758	0.589378	0.651124	-1.53581
IL36G	0.0461511	0.808432	0.0766236	10.5507	10.5507
RP11-750H9.5	0.0461691	1.3215	2.88944	0.457356	-2.18649
MATK	0.0462297	22.5329	14.85	1.51736	1.51737
BLOC1S2	0.0463045	23.2678	31.2692	0.744113	-1.34388
AC104653.1	0.0463101	0.038253	0.210416	0.181797	-5.50064
GNS	0.046321	125.311	151.107	0.829287	-1.20586
RP3-399L15.3	0.0463631	0.110381	0.146958	0.751102	-1.33137
YPEL4	0.0463937	0.861383	1.39274	0.618479	-1.61686
UVRAG	0.0464071	3.10154	4.38535	0.70725	-1.41393
AKAP2	0.0464162	13.2721	7.73168	1.71659	1.71659
KRTAP5-9	0.0464607	0.0725933	0		#DIV/0!
RP3-395M20.7	0.0465437	0.212854	0.399422	0.532905	-1.87651
RP11-468E2.4	0.0466371	0.204231	0.378594	0.539445	-1.85375
CHRNB1	0.0466406	0.438254	0.652142	0.672023	-1.48805
CHST2	0.0467367	17.1162	9.40451	1.81999	1.82
CYB5D1	0.0467523	0.80156	0.953781	0.840402	-1.18991
SIRPD	0.0467694	0.242968	0.463133	0.524618	-1.90615
ANKRD29	0.0468438	0.532514	0.844107	0.630861	-1.58514
RP11-332H14.1	0.0469259	0.110021	0.413374	0.266153	-3.75723
MPEG1	0.0469573	6.4667	28.3982	0.227715	-4.39145
FKBP1C	0.0469696	0.0747003	1.2159e-36	6.14362e+34	6.14362e+34
PPAPDC1B	0.0470315	4.01077	2.80054	1.43214	1.43214
HLA-F	0.0471833	16.6614	22.0553	0.755439	-1.32374
S100Z	0.0471941	0.0272174	0.103665	0.262551	-3.80878
TK1	0.0472529	0.214373	0.499215	0.429421	-2.32872
GNA15	0.0474178	16.6556	10.3974	1.6019	1.6019
AC073052.1	0.047474	0.250174	0.424115	0.589872	-1.69528
FXYD3	0.047487	0.021977	0.0866946	0.253499	-3.94479
PHLDA2	0.0474912	1.08313	0.438242	2.47152	2.47153
VTI1A	0.0475243	2.66808	3.18123	0.838694	-1.19233
RP1-167G20.1	0.0475637	0.00651841	0.0415171	0.157005	-6.36921
SLC46A3	0.0476799	2.07749	3.51479	0.591071	-1.69184
IQCK	0.0477706	0.441841	0.891798	0.49545	-2.01837
PLXNC1	0.047961	15.0433	24.868	0.604925	-1.65309
GLDN	0.0480025	0.0419898	0.00437639	9.59461	9.59462
ZNF345	0.0480059	0.152205	0.227922	0.667793	-1.49747
PPP1R14BP3	0.0480348	0	0.222701	0	#DIV/0!
HIST1H2BJ	0.0481181	1.54159	1.96787	0.783381	-1.27652
VPS35	0.0482491	11.3108	13.4235	0.842612	-1.18679
ATP9A	0.0483032	0.661537	1.02332	0.646459	-1.54688
TRAF3IP2	0.0483441	2.30205	1.38768	1.65892	1.65892
SHMT2	0.0483502	6.03411	8.43136	0.715674	-1.39728
RP11-760N9.1	0.0484117	0.2426	0.450294	0.53876	-1.85612
HECTD1	0.048495	14.5301	17.2616	0.841759	-1.18799
AOAH	0.048596	2.33438	6.20598	0.376151	-2.65851
ZNF211	0.0486352	1.60217	1.90205	0.84234	-1.18717
RP5-827C21.4	0.0486517	0.0992031	0.54014	0.183662	-5.44479
ZNF623	0.048665	2.02983	2.48119	0.818087	-1.22236
TRAPPC6A	0.0487149	4.5364	8.23593	0.550806	-1.81552
ZNF124	0.0487384	5.19105	7.394	0.702063	-1.42437
DCAF4	0.048845	0.824918	1.10398	0.747221	-1.33829
CXCR1	0.0488568	0.07417	0.146844	0.505094	-1.97983
DPF3	0.0488703	0.0361619	0.00406876	8.88771	8.8877
PRR11	0.0488915	0.299783	0.571883	0.524203	-1.90766
PRKAG1	0.0489165	7.6964	8.60495	0.894415	-1.11805
CTC-428G20.6	0.048981	0.156202	0.344391	0.453561	-2.20478
RP11-74E22.3	0.0490646	0.248168	0.528711	0.469382	-2.13046
AOX1	0.0491602	0.195988	0.0525924	3.72655	3.72655
KCNE4	0.0491651	0	0.0258496	0	#DIV/0!
IFI27L1	0.0492576	0.666039	0.908686	0.73297	-1.36431
GNG7	0.0492619	0.0090446	0.0741363	0.122	-8.19675
VASP	0.0492716	40.5126	30.179	1.34241	1.34241
SHFM1	0.0493545	1.99388	2.40279	0.829818	-1.20508
CD22	0.0493947	0.899812	4.62583	0.194519	-5.14088
RP11-85F14.5	0.0495107	0.302058	0.606273	0.49822	-2.00714
KMT2E-AS1	0.0495333	0.163072	0.396227	0.411563	-2.42977
CYB5R1	0.0495955	10.1649	13.1892	0.770694	-1.29752
ZNF222	0.0496075	0.672335	0.929297	0.723488	-1.38219
CELSR1	0.0498339	1.82538	1.08814	1.67752	1.67752
C12orf4	0.0498784	6.65265	10.9103	0.609761	-1.63999
SEPT3	0.0499854	0.155653	0.2853	0.545577	-1.83292
ITGAE	0.0500157	2.93855	5.20155	0.564938
AC034193.5	0.050049	0.126431	0.177884	0.710751
CBWD3	0.0500809	0.506797	0.706724	0.717107
CENPH	0.0501088	1.1044	1.62006	0.681705
STAG3L5P-PVRIG2P-PILRB	0.0501112	0.606495	0.466048	1.30136
COMMD3-BMI1	0.050116	1.77178	4.67186	0.379245
RTN1	0.050133	1.85939	1.66887	1.11416
SPIB	0.0502278	0.00912542	0.0349646	0.260991
ZZZ3	0.0502802	3.48239	4.96511	0.701371
EFCAB12	0.0503798	0.00200086	0.0147769	0.135404
CTA-293F17.1	0.0503932	0.400685	0.106608	3.75849
PSME1	0.0504526	35.0704	43.1268	0.813193
ZNF227	0.050514	1.17013	1.42846	0.819156
MILR1	0.0505415	5.04791	6.59705	0.765176
C10orf131	0.0506744	0.00987073	0.0646243	0.15274
CCL4L2	0.050807	78.9837	29.9964	2.6331
GSN	0.0508247	50.279	33.1841	1.51516
AC012487.2	0.0509071	0	0.11955	0
PTPN7	0.0509988	5.7795	3.75513	1.53909
CDC42SE1	0.0510055	33.6048	28.2608	1.1891
ST7-OT4	0.0511045	0.124178	0.0468682	2.64953
RPS4XP17	0.0511061	0.437692	0.262521	1.66726
APOL1	0.0512025	2.53909	3.92622	0.646701
RP11-65J3.1	0.0512568	0.412584	0.908478	0.454149
SNHG15	0.0512898	3.06596	2.35418	1.30235
ETFA	0.0512997	10.8678	14.8628	0.73121
TP53BP2	0.0513003	11.1451	8.08966	1.37769
C10orf128	0.0513013	12.952	7.19557	1.79999
DDX46	0.0513996	3.62869	4.42493	0.820056
SPOCD1	0.0514101	4.21956	2.90533	1.45235
AC021016.6	0.0514147	0.481075	0.172444	2.78974
RAB42	0.0514662	4.92878	12.9736	0.37991
MAF	0.0514893	0.682651	1.61012	0.423976
AC009005.2	0.0515284	0.310042	0.550315	0.563389
RP11-439E19.1	0.0515339	0.0500457	0.0142573	3.51019
CSRNP1	0.0515859	5.51327	3.4867	1.58123
EPRS	0.0516226	16.7287	19.3279	0.865522
AC073869.1	0.0516549	0.00326608	0.0126759	0.257661
STXBP5	0.0516785	3.21655	2.56284	1.25507
CENPP	0.0517054	0.181274	0.31065	0.583533
PNPT1	0.0517449	3.50115	5.38764	0.649849
TMED10	0.0517455	34.7901	42.2737	0.822974
IL8	0.0517728	1530.42	251.238	6.09154
ACVR1B	0.0518378	7.48259	5.52103	1.35529
GLE1	0.0518928	11.4165	12.8794	0.886415
ABCC5	0.0519158	1.11707	1.60545	0.695796
STK32C	0.0519284	0.904303	1.31689	0.686697
NBPF3	0.0519761	0.0512572	0.10165	0.504251
MIR4435-1HG	0.052026	0.288664	0.441119	0.654391
AGBL3	0.0521205	0.0158969	0.0346137	0.459265
CDC20	0.0521421	0.0550114	0.185615	0.296373
RENBP	0.0521625	12.2804	16.8387	0.729295
CASP10	0.0522179	1.81312	2.55618	0.709308
RP5-1125A11.1	0.0522331	0.299946	0.182965	1.63936
MRPL16	0.0522368	5.35333	6.53448	0.819244
FOSL1	0.0522877	0.991005	0.559312	1.77183
DBN1	0.0522975	0.253479	0.0861811	2.94124
TNFSF13B	0.0523429	8.23152	20.5536	0.400489
SCRN2	0.0524567	0.894973	1.33706	0.669358
SLAMF1	0.0525575	6.45267	0.492834	13.093
CARD14	0.052608	0.2288	0.506041	0.452137
GVQW1	0.0526282	0.0333955	0.212304	0.1573
LRRK2	0.0526798	2.48073	4.42874	0.560144
MBNL2	0.0526829	1.96893	2.95138	0.667121
SMAD3	0.052714	0.0225411	0.102702	0.21948
PLK3	0.052733	20.8541	13.4555	1.54986
SAMD9L	0.0527467	4.93169	12.103	0.407479
IFITM3	0.0528348	2.31183	10.0666	0.229654
DNAJC9	0.0529785	1.99045	2.57668	0.772487
GATSL2	0.0530589	0.190782	0.0472276	4.03964
LILRA5	0.0530956	8.97232	16.8282	0.533171
ECH1	0.0531023	7.16119	10.3296	0.69327
CCDC153	0.0531215	0.0262617	0.120448	0.218033
ASCL2	0.0531419	0.0455024	0.187307	0.24293
CD99L2	0.0531648	4.43665	5.34432	0.830162
PROCR	0.0531706	14.2368	2.9625	4.80565
PEX19	0.0531872	11.958	13.5283	0.883925
RP11-110H1.4	0.0531946	0.0245315	0.0945518	0.259451
RP11-235E17.5	0.0531946	0.034444	0.132757	0.259451
RP1-224A6.3	0.0531946	0.0192662	0.0742577	0.259451
SEPT7P9	0.0531946	0.00984113	0.0379307	0.259451
TRIM64EP	0.0531946	0.00398143	0.0153456	0.259451
SCNN1A	0.0531946	0.00201646	0.00777204	0.259451
CCDC136	0.0531946	0.00191479	0.00738017	0.259451
CTC-325J23.2	0.0531946	0.0215824	0.0831849	0.259451
CTD-2110K23.1	0.0531946	0.0202889	0.0781995	0.259451
PHBP13	0.0531946	0.0155904	0.0600902	0.259451
RDH8	0.0531946	0.0059214	0.0228228	0.259451
PARD3B	0.0531946	0.00114128	0.00439882	0.259451
WAC	0.0532041	5.05363	6.80341	0.742808
DNMT3A	0.0533304	1.32767	2.02708	0.654966
ZNF225	0.0533368	0.489336	0.626639	0.780889
EPB41	0.0534329	5.79363	10.3686	0.558768
UAP1L1	0.0534413	4.65084	6.33153	0.734552
CLIP4	0.0534437	6.98603	9.91325	0.704717
ATP6V0E1	0.0535178	99.8512	119.634	0.834639
RAD9A	0.0535254	0.326224	0.576895	0.565483
CHRM3	0.0535395	0.0425988	0.0110739	3.84677
COL22A1	0.0535612	2.85502	0.704728	4.05123
PIK3CG	0.0536162	8.53025	5.26021	1.62166
INTU	0.0536586	0.115337	0.165238	0.698006
CTD-2574D22.2	0.0537978	0.134751	0.0431728	3.1212
PLCL2	0.0538672	1.61591	2.03803	0.792879
FCGR3B	0.054013	0.0135504	0.0370372	0.365859
C9orf91	0.0540257	1.61587	2.79622	0.577877
CTD-2037K23.2	0.0540583	0.652566	1.02983	0.633664
RP11-689P11.2	0.0541585	0.0092381	0.0433795	0.21296
CTD-2619J13.14	0.0542167	0.198825	0.334213	0.594907
GPAM	0.0543758	0.920246	1.13348	0.811875
TBXA2R	0.0544823	0.193017	0.0778326	2.4799
LPCAT3	0.0546468	4.00793	4.90987	0.8163
CXCL9	0.0548352	0.120044	0.993207	0.120865
FAM162A	0.0550122	4.40193	4.75589	0.925575
CTD-2054N24.2	0.0550671	0.184644	0.47507	0.388668
SUCLG1	0.0550991	6.30592	7.83405	0.804937
MEIS3P2	0.0551225	0.0407305	0.0950532	0.428502
CENPF	0.0551428	0.132802	0.230976	0.574957
DLGAP1-AS2	0.0551667	0.452195	0.281715	1.60515
PIWIL4	0.055231	0.575573	0.808197	0.712169
RP11-347C18.3	0.0552965	0.0167119	0.171705	0.0973289
ZFAND4	0.0553167	0.905025	0.649594	1.39322
NDRG1	0.0553367	14.1357	9.24211	1.52949
NBPF10	0.0553495	7.90427	11.0824	0.713227
RP11-432J22.2	0.0553716	0	0.239472	0
RP11-415F23.4	0.0553716	0	0.135165	0
PRTFDC1	0.0553716	0	0.0319775	0
MS4A1	0.0553716	0	0.0152865	0
COL28A1	0.0553716	0	0.0112518	0
TRPM8	0.0553716	0	0.00942372	0
ACPP	0.0553764	0.332956	0.616571	0.540012
RP11-366M4.11	0.05543	0.0305245	0.12768	0.239071
SEC14L1	0.0555213	2.53966	3.32237	0.764412
EEF1B2	0.0555273	78.1488	90.1876	0.866514
NOXO1	0.0555814	0	0.0345238	0
GLA	0.055586	81.5861	94.7022	0.861501
FFAR2	0.055613	0.138874	0.472178	0.294114
C9orf85	0.0556934	0.655174	0.906882	0.722446
AAMDC	0.0557171	0.816972	1.27401	0.641258
AC009961.3	0.0557276	0.210806	0.303405	0.694799
RGS16	0.0557967	5.25907	0.589712	8.91803
PSAP	0.0558481	1622.53	2604.21	0.623042
SDCCAG8	0.0558702	5.9816	4.53464	1.31909
SEMA4C	0.0559523	0.108947	0.0330874	3.29272
RP3-508I15.20	0.0560165	0.0647471	0.328263	0.197242
RN7SL230P	0.0560165	0.0393645	0.199575	0.197242
CTD-2124B8.2	0.0560165	0.0223983	0.113558	0.197242
RPS3AP12	0.0560165	0.0157354	0.079777	0.197242
RP11-97N5.2	0.0560165	0.0104486	0.0529736	0.197242
SBK3	0.0560165	0.00780034	0.0395471	0.197242
RNASEH2B-AS1	0.0560165	0.00706543	0.0358212	0.197242
TPPP3	0.0560165	0.00452587	0.0229458	0.197242
SQRDL	0.0560617	84.4379	69.7549	1.21049
FLT1	0.0563028	7.00867	2.41486	2.90231
CFL1P5	0.0563125	0.0821761	0.217254	0.37825
ZCCHC8	0.0563438	2.00201	2.36719	0.845732
RP11-304F15.3	0.0563503	0.197378	0.284762	0.693133
ATP5O	0.0563953	14.7523	18.0147	0.818901
HOMER1	0.0564917	2.2573	1.06007	2.12939
AQP11	0.0564982	0.0214255	0.0752155	0.284855
CYP3A5	0.0565002	0.673246	0.0928152	7.25362
HS3ST2	0.0565438	19.0303	44.5435	0.42723
ATP1B1P1	0.0565834	0.118221	0.198701	0.594972
RP11-271K21.11	0.0565849	0.150783	0.0416253	3.62238
KIDINS220	0.0565919	7.0583	8.35534	0.844765
CRTAM	0.0566059	4.59202	7.20936	0.636953
TOX4P1	0.056667	0.0580948	0.0222797	2.60752
ZBED5-AS1	0.0566837	1.58218	2.31046	0.684792
BNIP1	0.056722	1.70051	2.21312	0.768378
DTX3L	0.0568268	10.2226	17.0008	0.6013
AC004840.9	0.0569588	0.211041	0.279962	0.753819
KIAA0513	0.0569845	7.982	13.2701	0.601501
N4BP3	0.0570044	0.70219	0.34798	2.01791
CSTB	0.0570176	143.102	193.649	0.738974
TMBIM6	0.0570528	110.813	128.354	0.863341
ATP6V0D1	0.0571807	14.726	20.2624	0.726765
FGD2	0.057336	1.32499	3.60151	0.367899
TMEM62	0.0573765	3.9692	4.88339	0.812797
GAB3	0.0573812	1.99381	3.03188	0.657616
AC005498.3	0.0574039	0.0248266	0.0666179	0.372672
FHDC1	0.0574215	0.0241315	0.049907	0.483529
ELL	0.0574288	2.30931	1.83341	1.25957
CHEK2	0.0575631	1.08974	1.52467	0.71474
ZNF544	0.0575987	0.891176	1.17017	0.761575
ANXA1	0.0576213	64.487	53.7335	1.20013
GTF2E2	0.0576324	6.04983	7.32664	0.825731
IFIT2	0.0577014	3.12965	15.4078	0.20312
ANXA2	0.0577623	151.611	217.869	0.695881
RP11-325F22.2	0.0578744	2.13355	0.511899	4.16792
TMEM192	0.057875	4.26314	5.8849	0.72442
PAPSS1	0.0579244	36.3273	26.5901	1.3662
RP11-848G14.5	0.0579607	0.253645	0.509872	0.497467
MLEC	0.0579847	16.9307	22.506	0.752277
TNFAIP6	0.0580163	24.8853	12.0782	2.06035
RP11-11N7.4	0.0581131	0.202192	0.0538452	3.75506
RP11-753H16.3	0.0581848	0.200185	0.0631452	3.17024
AC145110.1	0.0582005	0.0127146	0.0535611	0.237385
ENTPD3-AS1	0.0582518	0.64997	0.754505	0.861452
DLC1	0.058424	0.291696	0.144899	2.01311
ZNF799	0.0584453	0.463827	0.659987	0.702782
ASAP2	0.0584489	3.50816	1.79899	1.95007
ABHD11	0.058493	1.11635	1.52244	0.733265
RP11-11N9.4	0.0584951	0.457759	1.05235	0.434989
LIPT1	0.0584991	0.951775	1.1615	0.819439
LINC00032	0.0585676	0.0351755	0
NFAT5	0.0585803	3.36437	2.03669	1.65188
RASL12	0.0585811	0.201782	0.0495355	4.07349
GSG1	0.0585882	0.0854529	0.168251	0.507888
ATXN10	0.0585905	3.20161	3.84132	0.833468
RP11-588K22.2	0.0586301	0.0588152	0
CSF3	0.0586385	2.12826	0.104023	20.4595
RP13-516M14.2	0.0586605	0.0522624	0.0385714	1.35495
HMOX2	0.0587726	6.81082	8.29237	0.821335
SNRPC	0.0590155	18.0558	21.0564	0.857497
CCDC77	0.059145	1.21091	1.47696	0.819865
KCNQ4	0.0592158	0.0182065	0.100733	0.180739
G0S2	0.0592538	350.056	73.0165	4.79421
MAPKAP1	0.059341	12.4376	15.9696	0.778827
CXCL11	0.0593455	0.112692	1.2121	0.0929719
RP5-977B1.7	0.0593627	0.00698283	0.0465892	0.149881
PLA2G2C	0.0593627	0.00419012	0.0279563	0.149881
C20orf197	0.0593927	0.0763794	0.0216725	3.52426
CD4	0.0593936	7.94226	14.2577	0.557052
ARMCX1	0.0594158	2.81428	4.37241	0.643645
SLC1A7	0.0594176	0.0894379	0.208161	0.429657
PTPN12	0.0594282	11.9901	8.21711	1.45916
RP11-540A21.2	0.0595044	0.0305982	0.0897054	0.341097
EGR3	0.059557	0.326557	0.131442	2.48442
USP32	0.0596049	10.3978	8.37028	1.24223
PPM1K	0.0596409	0.884968	1.23687	0.715492
BCAS3	0.0597997	0.365072	0.46261	0.789157
RP11-472B18.1	0.0598228	0.0416026	0.00872416	4.76866
RP5-1107A17.4	0.0598337	0.0933262	0.148958	0.626528
OSBPL3	0.0598381	1.25651	2.00917	0.625386
LILRA2	0.0598542	27.9441	33.428	0.835947
PTGES	0.0599946	29.6418	17.6642	1.67807
VAMP8	0.0601334	51.1348	71.4238	0.715935
CD55	0.0601854	21.2862	10.6704	1.99488
ZHX2	0.060216	0.41491	0.258049	1.60788
MICALCL	0.0602927	0.328934	0.103783	3.16944
ZNF606	0.0603262	0.414992	0.538052	0.771286
BCL6	0.0604475	9.33107	6.36215	1.46665
ADK	0.0605023	3.38823	4.65833	0.727348
PIAS1	0.0608183	5.28484	7.36541	0.717522
C12orf43	0.0609315	1.65954	1.96332	0.84527
SLC19A1	0.0609573	0.262169	0.418664	0.626204
ARV1	0.0609917	3.16347	3.58499	0.882421
PPIE	0.061017	1.44095	1.67016	0.862762
ANO7	0.0610202	0.031711	0.06731	0.47112
KIAA0226L	0.0610686	0.829748	0.422796	1.96253
CHCHD6	0.061073	3.37197	10.6518	0.316564
FAM78A	0.0610877	6.88215	9.57539	0.718733
IER3	0.0610915	98.8559	63.2153	1.5638
OR9A2	0.0611918	0.19701	0.272994	0.721664
IQCH-AS1	0.061235	0.0847098	0.161133	0.525715
EMR2	0.0612679	6.20963	4.09764	1.51542
CUL1	0.0613094	8.74183	10.4253	0.838523
PLEKHA2	0.0613107	10.339	15.7069	0.658246
HESX1	0.0613237	0.13035	0.489777	0.266141
HMGB3P4	0.0613346	0.187002	0.0263437	7.09858
CTC-575D19.1	0.0615005	0.0165412	0.0897718	0.184259
KIAA0753	0.0615034	1.05616	1.15274	0.916213
DNAJC28	0.0615615	0.351326	0.503524	0.697734
UQCRFS1P1	0.0616052	0	0.118853	0
SLC17A5	0.0616556	15.9765	19.5256	0.818233
NRP1	0.061718	22.4706	11.4987	1.95419
UQCR10	0.0617401	47.535	58.0065	0.819477
LRRC3DN	0.0618082	0.107165	0.319729	0.335174
HIATL2	0.0618294	0.377467	0.632771	0.596531
SASH3	0.0619536	16.2821	29.5842	0.550365
ARNT	0.0619757	4.32671	5.14061	0.841672
NSMCE2	0.0620153	5.00972	6.5806	0.761286
ELOVL7	0.0620204	3.89884	1.07333	3.63248
RP11-211N8.2	0.0621484	0.0255374	0.00870866	2.93241
YBX1	0.0622912	256.929	339.664	0.756422
CYB5D2	0.0623365	2.37173	2.5562	0.927833
NDRG2	0.0624195	0.274508	0.0813076	3.37616
ADTRP	0.0624348	3.41915	2.78742	1.22664
ZNF844	0.0625465	1.05735	1.41863	0.745328
RP11-39K24.4	0.0625691	0.0798374	0.17103	0.466805
RP11-458N5.1	0.0625978	0.300675	0.852965	0.352505
STX8	0.062665	3.07111	3.89708	0.788053
CUL2	0.0629405	6.87082	8.78345	0.782246
RP11-645C24.5	0.0629715	1.12755	1.49163	0.755918
APOL3	0.0630664	3.60645	9.34809	0.385796
HIVEP2	0.063068	1.82652	1.19805	1.52459
SLC29A1	0.0631967	9.83222	21.2982	0.461646
NKX3-1	0.0632244	0.128877	0.0336057	3.83498
IGF2BP2	0.0632536	0.940497	0.608465	1.54569
TMEM19	0.0632569	4.70029	6.18459	0.76
UTRN	0.0633861	4.23475	5.77795	0.732915
CEBPA-AS1	0.0634276	0.429304	0.74602	0.575459
SAP25	0.0634405	0.03316	0.199598	0.166133
SMYD4	0.0634683	1.31932	1.52404	0.865674
KATNA1	0.063479	3.62653	4.23856	0.855603
RP11-1006G14.4	0.0634992	0.536814	0.410189	1.3087
GANC	0.0637036	2.05035	2.59566	0.789917
CCNB1IP1	0.0637708	1.61811	2.10049	0.770352
CDPF1	0.0638501	0.696608	1.02461	0.679873
SLC22A5	0.063893	0.35913	0.455146	0.789044
DCUN1D3	0.0639223	5.24379	2.15824	2.42966
SLC43A2	0.0639459	16.4789	9.88736	1.66666
CACNA1G	0.0641195	0.0423968	0.00287818	14.7305
RND3	0.0641361	2.61751	1.94767	1.34392
RNF130	0.064147	18.4987	27.4371	0.674223
C15orf38-AP3S2	0.0642398	4.99172	7.82382	0.638016
DNAJC30	0.0642434	0.451933	0.627522	0.720186
TLR5	0.0642619	2.19266	4.04635	0.541885
RN7SL30P	0.0643258	0.0454573	0.194767	0.233393
RP11-230C9.4	0.0643258	0.0309844	0.132756	0.233393
TRIM32	0.0643745	0.856304	2.29547	0.373041
MAMLD1	0.0643767	0.894284	0.230762	3.87536
SLC35A1	0.0644173	4.75174	6.6056	0.71935
SETDB2	0.0644255	5.18782	7.60087	0.682529
TBC1D24	0.0644372	0.582001	0.912378	0.637895
XRN2	0.064462	20.462	24.1405	0.847621
NT5DC4	0.064504	0.0204605	0.0618541	0.330786
B9D1	0.0646274	0.0931428	0.171816	0.542109
FH	0.0647519	22.4037	25.8357	0.867161
MAPK3	0.0648594	1.95438	2.97352	0.657259
MARCH1	0.0648742	1.642	3.85363	0.426093
CXCL1	0.0649582	18.1261	0.912403	19.8663
FAM27E2	0.0649811	0.0149987	0.044252	0.338938
RP3-467N11.1	0.0651208	0.0779536	0.138839	0.561469
UTP18	0.0651256	11.2417	12.5132	0.898389
WDR70	0.0651464	1.85333	2.29638	0.807067
KIF22	0.0651547	1.39264	2.10635	0.661164
EIF1B	0.0651708	17.3384	10.7468	1.61335
CTC-241N9.1	0.0652083	0.0285124	0.109557	0.260252
C3orf62	0.0652319	1.036	1.19613	0.866126
TUBE1	0.065255	1.23102	0.610377	2.01681
IL1B	0.0652794	550.368	25.105	21.9227
LPHN1	0.0653145	0.0342173	0.121925	0.280641
EIF2AK2	0.0653434	2.51361	5.41593	0.464114
TIFAB	0.06538	2.35372	7.25121	0.324597
ITGB8	0.0653935	10.8926	0.93669	11.6289
MPND	0.0655064	9.58892	11.7828	0.813807
MEI1	0.0655708	3.8729	2.92041	1.32615
MDH1	0.0656067	32.5087	39.0589	0.8323
TAS2R6	0.0656164	0.133097	0.0716818	1.85678
GBP2	0.0656226	2.80843	4.65905	0.60279
STK24	0.0656645	7.41351	9.31687	0.795707
FAM134B	0.0656909	3.81413	5.43846	0.701325
ARPC1A	0.0657563	8.96711	10.2026	0.878909
C20orf194	0.0657806	4.77534	8.50005	0.561801
PIP4K2A	0.065914	6.26743	8.99556	0.696725
FAM83G	0.065991	1.41871	0.977698	1.45107
YARS2	0.0660076	4.73558	5.73147	0.826242
CTD-2330J20.1	0.0660426	1.32719	0.392743	3.37927
CD79B	0.066061	0.00664376	0.0528482	0.125714
FAM64A	0.066061	0.00489516	0.0389388	0.125714
POLB	0.0660881	1.38949	1.81157	0.767006
NMI	0.0661672	2.59071	4.02297	0.643981
PBRM1	0.0662034	6.4629	9.44683	0.684134
SMS	0.0662686	35.5381	44.2225	0.80362
AC010441.1	0.0663432	20.8939	15.5351	1.34495
TRAF3	0.0663685	6.70691	8.59694	0.780151
USP27X-AS1	0.0663865	0.19129	0.375965	0.508798
SCARNA7	0.0663892	285.464	367.07	0.777684
AMOTL1	0.066443	0.0429014	0.0702278	0.610889
THTPA	0.0665189	1.86675	2.37394	0.786353
RASSF3	0.0665311	11.0248	17.5648	0.627664
BST1	0.0665474	5.27633	7.33055	0.719772
SYNE1	0.0665618	0.736761	0.46237	1.59345
ASB8	0.0665748	3.8075	4.98587	0.763658
APOL6	0.0667227	6.32579	12.0999	0.522797
PTPN1	0.066742	41.067	25.5891	1.60486
OTUD7B	0.0667603	0.377	0.21671	1.73965
CD81	0.066884	27.5173	32.4448	0.848127
RP1-178F10.1	0.0669254	0.01845	0.165992	0.11115
TACR2	0.0669937	0.05259	0.133518	0.39388
IFFO2	0.0669992	0.550927	0.377025	1.46125
ANGPT4	0.0670576	0.00803748	0.0819564	0.0980702
GNPAT	0.0670715	11.1084	13.6762	0.812241
FUT2	0.0670836	0.00461085	0.0230167	0.200326
SPECC1	0.0670985	4.05814	5.28663	0.767623
ATF4	0.0671502	40.2039	49.0789	0.819169
HADH	0.067161	1.20116	1.83647	0.654059
RP11-213H15.4	0.0671922	0.482411	0.208852	2.30982
WDR48	0.0672001	1.81301	2.23441	0.811404
RP11-313P22.1	0.0673825	0.212717	0.0317855	6.69227
ZNF79	0.0673966	2.05025	2.68423	0.763815
CCM2L	0.0674003	0.0983909	0.0423437	2.32362
SMARCC1	0.0674017	4.2924	5.03359	0.852751
TAF11	0.0674017	7.22986	8.85061	0.816877
EIF4E2	0.0674558	5.22983	6.29279	0.831083
PEX11B	0.0674852	5.35015	6.88249	0.777357
RP4-635E18.7	0.0675483	0.0139882	0.0588303	0.237773
C15orf48	0.0675923	266.915	161.46	1.65314
RP11-640M9.1	0.0676081	0.183264	0.0691602	2.64984
PAK1	0.067682	3.52178	5.72679	0.614967
CTD-2319I12.2	0.067702	2.58511	1.37232	1.88375
RP11-24F11.2	0.0677191	1.42564	1.9538	0.729675
PHACTR1	0.0677251	1.30785	2.75245	0.475157
KIAA1737	0.0677912	5.09939	7.26662	0.701755
HADHA	0.0681142	34.1695	46.9665	0.727529
MB21D2	0.0681185	7.73466	4.47803	1.72725
TIMM8B	0.0681634	21.323	24.9477	0.85471
CXCL10	0.0681986	2.53488	20.9063	0.12125
MFAP1	0.06822	6.99838	8.06402	0.867852
ZMYND10	0.0683152	0.00984953	0.0591089	0.166634
INHBE	0.0683699	0.0163732	0.05132	0.319041
LRRC16B	0.0686979	0.299806	0.159633	1.87809
TMEM126A	0.0688158	15.1802	18.2773	0.830546
ANO5	0.0688325	1.3181	2.01899	0.652852
FAM86C2P	0.0688482	0.0242519	0.0624175	0.388543
NARS	0.0688773	41.1615	47.7473	0.86207
CCDC43	0.0689156	6.57092	8.94952	0.73422
KRT18	0.0690044	0.15042	0.0397064	3.78831
RP11-72B4.2	0.069193	0.121073	0
TESK2	0.0692286	1.06754	1.71482	0.622536
SERPINB8	0.0692532	4.82258	3.59597	1.34111
CD84	0.069265	30.2164	42.9407	0.703679
FNTA	0.0692945	3.46983	3.88165	0.893904
RP11-1379J22.5	0.069296	0.129018	5.19942e-06	24813.9
KIAA1147	0.0693051	6.38106	3.08156	2.07072
KIAA0930	0.0693532	23.3576	46.9074	0.497952
TRPM1	0.0693593	0	0.0303208	0
IFI30	0.0693795	599.498	909.8	0.658933
GOLGA2B	0.0693869	0.00769102	0.0187617	0.409932
RIMBP3B	0.069445	0.170172	0.0659016	2.58222
AC002128.4	0.0694657	0.184052	0.544708	0.337891
ZSWIM4	0.0694916	1.51679	0.791104	1.91731
RP11-22P6.2	0.0694936	0.0471834	0.144065	0.327514
SLC7A2	0.0695441	0.0188767	0.00588633	3.20687
SEC11A	0.0695809	10.7097	12.5578	0.852832
RTN3	0.0695847	11.5385	13.6972	0.842404
SERPING1	0.0696396	0.405057	1.26657	0.319807
ZNF2	0.0698326	0.819279	1.10652	0.740411
LRP5	0.0698687	0.0149876	0.00219673	6.82267
TMEM8B	0.0698687	0.017026	0.00249551	6.82267
TNNI2	0.0699566	4.18888	9.14316	0.458143
H2BFS	0.0699764	0.124261	0.0316147	3.93048
FBLN1	0.0700613	0.00990136	0.00201844	4.90546
FECH	0.0702297	5.21476	8.52777	0.611503
AFG3L2	0.070307	7.7642	9.55338	0.812718
SPG11	0.0704551	7.69856	8.93646	0.861477
REXO4	0.070529	4.25268	5.04217	0.843424
RFC1	0.0705437	3.28093	3.88529	0.844447
DBI	0.0705931	60.8679	83.8636	0.725796
ADORA1	0.0707975	0.0127191	0.0551363	0.230685
COPS3	0.0708058	9.34034	11.3796	0.820795
RP11-616K6.1	0.0708267	0.178774	0.824577	0.216807
DDB2	0.0708577	4.14466	6.27282	0.660733
CACNA1C	0.0709289	0.00362759	0.0109776	0.330452
PRKAG2	0.0709496	3.86907	3.27995	1.17961
ACPL2	0.070977	0.271767	0.110495	2.45954
TAGLN3	0.0709875	0.720762	0.168934	4.26653
WIPF3	0.0710909	0.00256961	0.0258174	0.0995302
PACSIN2	0.0711309	11.1271	14.7926	0.752207
ZYG11B	0.0711692	5.27378	6.71755	0.785075
PLGLB1	0.0712425	0.0125139	0.124101	0.100836
RP11-736K20.5	0.0712972	0.0902613	0.0236512	3.81635
PLA2G15	0.0713888	6.84957	9.55176	0.717101
FAM72B	0.0713932	0.0278553	0.169844	0.164005
ELK1	0.0714006	6.66303	4.81824	1.38287
TNFRSF10D	0.0714526	8.22271	4.07362	2.01853
PSMG1	0.0716196	4.05164	5.92578	0.683732
FMO5	0.0716693	0.352225	0.448163	0.78593
FKSG68	0.0716962	1.1077e-24	0.401603	2.75819e-24
HLA-DPB1	0.0717059	33.8393	62.26	0.543516
ZBED1	0.0717089	3.28842	5.62277	0.58484
CBR3-AS1	0.0717501	0.0350393	0.0739327	0.473935
ASNS	0.0718451	0.188413	0.340162	0.55389
AC067945.3	0.0718554	0.177894	0.582033	0.305642
ATP10D	0.0719091	1.76895	2.40455	0.735671
JDP2	0.0719132	0.475796	0.888242	0.53566
CYB561A3	0.0719887	12.9099	28.6208	0.451067
ZCCHC3	0.0720029	0.390524	0.591767	0.659929
GLB1	0.072017	22.4944	32.1895	0.698813
MRPS6	0.0720512	11.5402	7.88185	1.46415
EPHB2	0.0720593	0.300157	0.583444	0.514458
CENPE	0.0721975	0.180152	0.257978	0.698324
TGIF2	0.0723661	3.7526	4.61783	0.812634
AREG	0.0724459	1.31463	0.370385	3.54937
RP11-567J20.3	0.0725396	0.0988848	0.0252153	3.92161
GSTK1	0.0725439	11.0926	14.6277	0.758333
COX6C	0.0726278	18.6702	22.9837	0.812324
FABP5	0.0727222	14.8901	23.7982	0.625683
ZNF630	0.0727402	0.357118	0.408953	0.87325
ATP5C1	0.07278	35.6436	43.3568	0.8221
RP5-899E9.1	0.0727997	1.70823	2.86914	0.595382
EPHX1	0.0728003	4.07117	7.30965	0.556958
KIAA0368	0.0728038	13.2038	14.7295	0.896421
PDLIM7	0.0728336	4.42697	3.42757	1.29158
SAE1	0.0728546	5.67916	7.33861	0.773874
ZNF490	0.0730155	0.735073	0.886054	0.829603
FAM46C	0.0731186	0.00446318	0.0153045	0.291625
C1orf109	0.0733567	1.27161	1.44521	0.879877
STK38	0.0733985	8.08809	10.9659	0.737567
KLHL32	0.0734522	0.0223115	0.0747626	0.298431
CD97	0.0734746	9.98526	7.05152	1.41604
PIK3IP1	0.0734847	1.21401	3.2762	0.370554
KCTD2	0.0735447	3.02892	3.83746	0.789305
LMO4	0.0735632	5.80217	4.95677	1.17056
LRRC39	0.0736515	0.0743085	0.14472	0.513464
SEC14L1P1	0.0736703	0.389342	0.263806	1.47586
KLHDC3	0.0737107	12.3009	15.9286	0.772255
MED9	0.0737112	1.6805	2.38786	0.703768
AC097711.1	0.0737145	0.0593046	0.0170215	3.48409
P2RY1	0.0737516	1.13202	2.46008	0.460156
CARD16	0.0737527	5.47591	8.43138	0.649467
BOD1	0.0737958	3.8027	4.75031	0.800517
CDR2	0.0738071	1.16695	2.15201	0.542261
PIP4K2B	0.0738834	5.77978	7.82219	0.738895
ZC3H12D	0.0738866	0.311546	0.673468	0.462599
ANAPC1	0.0739906	2.59191	3.16059	0.820071
IGDCC4	0.0739936	0.0257753	0.00371035	6.94687
RAB11FIP1	0.0740036	6.22088	8.0488	0.772895
HSFX1	0.0740203	0.0369646	0.0914077	0.404392
AC112229.4	0.0740308	0.0477204	0
MOV10	0.0740422	1.00738	1.66387	0.605445
TRIM37	0.0740524	3.37686	4.0062	0.842909
BPHL	0.0740998	0.699485	1.1332	0.617264
MBLAC1	0.0743544	0.311529	0.488661	0.637516
LDHB	0.0743623	26.485	37.4665	0.706897
EEPD1	0.0744267	0.96768	2.36523	0.409128
CTNND1	0.0744431	10.1261	11.5068	0.880013
TM4SF1	0.0744922	5.58401	1.14046	4.89626
DUSP18	0.0745271	1.66475	2.02133	0.823593
RP11-285F7.2	0.0745329	0.281866	1.00884	0.279397
CTSL	0.074576	290.419	192.799	1.50633
SERPINB7	0.0745895	0.0835848	0
DZIP1L	0.0747041	0.602575	0.34236	1.76006
RP11-798G7.6	0.0747993	0.184303	0.317204	0.581025
GSTZ1	0.0748018	1.4764	1.83572	0.804261
APBA1	0.0748092	0.802	1.82121	0.440366
AC018766.4	0.0748198	0.408425	0.179944	2.26974
ERBB2	0.0748888	0.0529372	0.0771066	0.686545
BTN3A3	0.0750381	1.4757	2.06345	0.715161
ARRB1	0.0753023	11.2288	13.4873	0.832545
SLC25A53	0.0753306	0.160436	0.257258	0.62364
TLR4	0.0753332	5.25755	8.81758	0.596258
MTF1	0.0753478	5.74597	3.9006	1.4731
CASP6	0.0753484	1.96821	2.81702	0.698685
PCDH12	0.0753956	0.126033	0.0487663	2.58443
ZMAT2	0.075448	18.7334	23.2328	0.806336
TMEM86A	0.0754489	1.84476	3.48877	0.528771
REL	0.0754833	9.91517	5.78104	1.71512
CAMKK2	0.075592	2.70025	4.82268	0.559906
AKT3	0.0755959	5.70366	4.6054	1.23847
HEATR5A	0.0756547	6.20682	7.25651	0.855346
ACOT13	0.0756715	5.32409	8.82377	0.603381
CHCHD10	0.0758065	12.0384	17.7521	0.678141
GBP4	0.0758665	1.56669	4.56504	0.343193
RPS15AP18	0.0759847	0.0352526	0.153245	0.230041
SETP6	0.0759847	0.0243293	0.105761	0.230041
DISC1-IT1	0.0759847	0.0181352	0.0788348	0.230041
METTL21EP	0.0759847	0.00591315	0.0257048	0.230041
ADAMTS17	0.0759847	0.00177167	0.00770155	0.230041
RP11-347C12.3	0.0760932	0.136824	0.26569	0.514976
GRAP	0.076098	0.550791	0.98459	0.559411
TMEM261	0.0761601	3.82355	4.44846	0.859523
CRYL1	0.0762623	4.93687	7.40319	0.666858
MRPL48	0.0763202	1.43718	2.0748	0.692685
RPL27A	0.0763426	21.4058	27.9478	0.765919
RP11-792D21.2	0.0763564	0.858426	1.26802	0.676982
TMEM91	0.0765072	1.87045	2.66102	0.702908
CHKB-AS1	0.0765566	0.13287	0.317538	0.418437
MIPEP	0.076683	3.25016	4.23657	0.767169
STON1	0.0766997	0.0515226	0.0078437	6.56866
GTF2B	0.0767007	9.63256	11.5183	0.83628
BZW1P2	0.0769025	2.19291	0.935546	2.34399
PLA2G7	0.0769916	114.221	183.739	0.621645
ZNF500	0.0769981	0.556166	0.738207	0.753401
C19orf59	0.0770256	32.381	14.5036	2.23261
ST3GAL2	0.0770925	11.8916	9.76579	1.21767
TAF8	0.077105	1.19244	1.57575	0.756742
RP3-510D11.2	0.0771106	0.167965	0.387587	0.433362
NFX1	0.0773178	3.68594	4.55754	0.808755
FAM171B	0.0773222	0.118965	0.0661722	1.79781
CMTM7	0.0774385	3.75059	5.57924	0.672241
NUDT9	0.0774452	2.77721	3.23654	0.858079
SOCS1	0.0775084	1.25067	0.83816	1.49216
STAG3L4	0.0775403	1.60571	2.04303	0.785944
ITPRIPL1	0.0776147	0.253139	0.550747	0.459629
PM20D2	0.0776342	0.545948	0.359411	1.51901
BRD7	0.0776414	4.42263	5.36314	0.824634
CHST3	0.0776715	0.68579	0.0281695	24.3451
RP11-75L1.2	0.0776787	3.81136	1.39038	2.74123
IDH2	0.0776952	8.60037	12.4687	0.689754
SIDT1	0.077839	0.0472982	0.0724059	0.653237
AC007566.10	0.0778639	0.521783	0.67678	0.77098
TUBB6	0.0780083	26.051	21.8175	1.19404
C10orf32-ASMT	0.0780098	0.123086	0.202141	0.608911
MTIF3	0.0780105	7.66307	9.63406	0.795415
LIPA	0.078017	124.257	295.179	0.420954
NPIPA2	0.0780563	0.0180937	0.0434133	0.416777
PTGS2	0.0780888	25.8188	1.26113	20.4728
AUTS2	0.0780911	0.00810858	0.00138257	5.86487
SCP2	0.0781409	8.97592	11.2266	0.799523
AC108676.1	0.0781873	0.0510651	0.131454	0.388463
APCDD1L	0.0782139	0.288574	0.0954924	3.02196
HARS2	0.0782368	5.29079	6.19387	0.854197
RP11-399J13.3	0.0783166	0.395481	1.2451	0.317631
POGK	0.0783728	7.50078	8.41913	0.89092
GGCT	0.0783987	10.4613	13.7101	0.763039
TMEM72-AS1	0.078464	0.0506	0.0189484	2.6704
FTSJ2	0.0785393	4.28259	5.99525	0.71433
NSA2	0.0785394	19.7762	24.25	0.815515
CCDC149	0.0786571	0.220363	0.522037	0.422122
AXL	0.0786585	0.0221402	0.118085	0.187494
FXYD1	0.0787079	0.017306	0.110379	0.156787
RP11-6I2.3	0.0788007	0.0719528	0.317415	0.226684
AC002456.2	0.0788168	0.409247	0.63167	0.647881
APOLD1	0.0789826	0.0296033	0.0421545	0.702257
RBM4B	0.0790073	0.856925	1.07031	0.800632
CCNG1	0.0790382	13.8723	19.2195	0.721782
KRT18P37	0.0791347	0.0306413	0.0712457	0.430079
C1orf233	0.0791621	0.656967	1.12032	0.58641
ZC3HC1	0.0792367	2.43626	3.36842	0.723265
GSTM4	0.0792911	1.47027	2.57875	0.57015
RP11-256L11.3	0.0795895	0.068412	0.0200018	3.4203
KREMEN1	0.0796759	0.633046	0.105564	5.9968
MMP9	0.0798187	923.515	510.908	1.8076
B4GALT6	0.0798326	0.311871	0.102406	3.04545
ADAMTS13	0.0798407	0.00516307	0.0153035	0.337379
RNF168	0.0798666	2.90784	3.55061	0.818968
HIST1H3A	0.079879	3.40184	4.47949	0.759424
PAQR7	0.0798876	0.220421	0.346472	0.636187
MCTS1	0.0799368	5.65413	6.02595	0.938297
KLHL17	0.079999	0.372677	0.237851	1.56685
MELK	0.0800008	0.185836	0.325274	0.571323
ZDHHC6	0.0801237	10.3838	11.9421	0.869507
HIVEP1	0.0801993	6.69096	5.35937	1.24846
MRPL18	0.080227	9.73667	12.5011	0.778867
APP	0.0802689	13.7193	10.8919	1.25959
AP3S2	0.0803866	1.75807	2.33692	0.752301
GPR155	0.0804892	0.115923	0.304609	0.380562
CCL20	0.080748	53.5262	6.69337	7.9969
RP11-54K16.2	0.0807705	0.219426	0.44024	0.498424
RP11-216N14.7	0.0808113	0.204492	0.0789021	2.59172
GAREM	0.0808261	0.00182598	0.0243307	0.0750484
SNAP29	0.0808378	3.58731	5.11747	0.700992
EPDR1	0.0808438	1.28554	2.21228	0.581091
ID3	0.0809299	2.76144	1.26085	2.19014
TNIP3	0.0809618	5.45591	2.52791	2.15827
ADORA2B	0.0810296	2.74883	5.05179	0.54413
SLC37A2	0.0810657	18.5348	28.0636	0.660459
AK4	0.0811322	25.8117	20.1917	1.27833
ITGAV	0.0812084	18.1709	11.1976	1.62275
DAK	0.0812675	2.16151	3.48664	0.619939
SIRT5	0.0812842	0.973459	1.23127	0.790615
TGM3	0.0813078	0.0526359	0.00502809	10.4684
AGPAT9	0.081369	15.745	24.2511	0.649249
RP11-519G16.3	0.0813705	3.03281	1.92217	1.5778
ANAPC15	0.0813814	2.3954	3.17488	0.754486
GXYLT2	0.0814064	0.106865	0.0390079	2.73958
FRRS1	0.081407	2.64181	3.87697	0.68141
SOCS5P4	0.0815436	0.0930326	0.182603	0.509479
APOC1	0.081573	84.4146	161.655	0.522189
MT1L	0.0817545	0.334238	0.113215	2.95223
VDAC3	0.0819632	17.1193	21.1509	0.80939
RELL1	0.0819705	6.06865	8.70188	0.697395
MSRB1	0.081998	4.38008	6.62308	0.661335
ATG7	0.0820531	8.80744	10.7623	0.818358
NGRN	0.0820588	8.57962	10.1426	0.845902
UBAC2-AS1	0.0821494	0.141119	0.257527	0.547976
INPP5D	0.0822511	1.35951	3.58741	0.378968
RP11-3L21.2	0.0824093	0.515089	0.2112	2.43887
TOP1MT	0.0824992	0.522245	0.901116	0.579553
AC002467.7	0.0825002	0.472989	0.727196	0.650428
TRAFD1	0.0825016	6.7054	8.56092	0.783256
H3F3B	0.0825236	27.9362	23.8072	1.17344
AP002954.4	0.0825709	0.539092	1.46237	0.368642
TXNDC16	0.0825897	0.653964	1.1612	0.56318
BTN2A2	0.0825916	2.84616	3.82121	0.744832
INTS9	0.0825974	2.2915	2.99559	0.764959
RAB35	0.0827067	6.8147	8.3941	0.811844
ITGB5	0.0827768	3.34829	4.59969	0.727938
IQCJ-SCHIP1	0.0828365	0.0916235	0.045602	2.0092
AL357673.1	0.0828476	0.266625	0.409801	0.650621
CCDC112	0.0829072	0.809167	1.23229	0.656639
ASGR1	0.0829254	0.366267	0.619687	0.591052
LPAR4	0.0829353	0.159563	0.0416001	3.83564
RP11-343L5.2	0.0829388	0.30213	0.18422	1.64006
ANPEP	0.0829644	25.6483	16.6523	1.54022
ZFYVE26	0.0830414	9.43222	14.9047	0.632836
RAB20	0.0830541	45.7989	62.4943	0.73285
VPS26BP1	0.0832052	0.054639	0.171525	0.318549
EFEMP2	0.0832169	0.0426088	0.084826	0.502308
ENTPD7	0.0832484	6.25536	3.68277	1.69855
SCARB2	0.0833511	25.2403	38.7804	0.650852
RP11-379F4.8	0.0834584	0.0474626	0.152277	0.311685
MYH7B	0.0834584	0.00345988	0.0111006	0.311685
RAB31	0.0834932	26.4334	15.3825	1.7184
HLA-DRA	0.0835095	871.053	1291.11	0.674655
GPR132	0.0835226	5.82102	3.08788	1.88512
RAD54B	0.0835503	0.0860059	0.127776	0.673099
MPZL1	0.0836339	12.6141	10.5813	1.19212
ATP5E	0.0836502	31.1588	38.2752	0.814071
ATPAF2	0.0836664	2.74003	3.30845	0.828191
MLF1	0.0836896	0.120684	0.150518	0.801791
PFDN1	0.0836907	20.901	18.2308	1.14647
SSR3	0.0837814	25.7393	30.1861	0.852688
KLF7	0.0838288	0.855707	1.24659	0.686439
SLC41A1	0.0838396	0.185735	0.0818524	2.26914
HSH2D	0.0838453	0.0347427	0.229929	0.151102
SEPN1	0.0838454	11.5314	8.17154	1.41117
A1BG-AS1	0.0839279	1.93759	2.21148	0.876153
PCNA	0.0839396	10.4413	12.0815	0.864234
HSPA4	0.0839854	22.31	26.1914	0.851808
ST14	0.083991	29.5411	46.1716	0.639812
CARS	0.0840256	1.20873	1.60567	0.752784
RP11-383H13.1	0.0840541	3.18179	2.12959	1.49408
NUP85	0.0840773	2.91719	3.75503	0.776875
RP11-876N24.4	0.084143	0.183366	0.959674	0.191071
RP11-112J1.2	0.0841822	0.0104578	0.0843078	0.124044
EXO1	0.0841949	0.0597861	0.114415	0.522538
AK2	0.0842194	8.12512	9.47908	0.857164
TAX1BP1	0.0842285	8.57953	9.79376	0.87602
UBE2R2	0.084277	3.82178	4.99651	0.764889
APOC4-APOC2	0.0843096	0.177379	0.627445	0.282701
CLIC2	0.0844521	8.80142	12.4503	0.706924
RRS1	0.0845631	1.6989	2.18527	0.777431
FAM86B2	0.0846336	0.025143	0.128355	0.195887
KANK1	0.0848705	0.729974	0.446767	1.6339
FUCA1	0.0848828	38.9893	100.601	0.387564
RDH12	0.0849222	0.0806607	0.272803	0.295674
FCAR	0.085056	10.1317	5.47201	1.85155
NIN	0.0850645	11.1646	16.3375	0.683373
SMARCD3	0.0850651	1.25065	2.62475	0.476485
BRI3	0.0851335	31.8029	40.9087	0.777411
SOD1	0.0852933	17.9364	22.7686	0.787771
RAPGEF3	0.0852943	0.195902	0.414025	0.473165
TCEAL3	0.0853982	0.6867	1.35589	0.506457
RAMP1	0.0854817	0.348132	0.111725	3.11598
KLF4	0.0855096	0.767868	1.51231	0.507746
PHLPP1	0.0855362	0.398687	0.336258	1.18566
DAPP1	0.0855795	3.68524	5.09439	0.723392
CA12	0.0857118	1.60615	0.0892139	18.0034
ETV7	0.0857487	0.0440847	0.480299	0.0917859
LRRC8A	0.0857675	9.09888	5.90896	1.53985
RP11-325F22.5	0.0857678	0.0829705	0.0225056	3.68666
ZNF829	0.0859336	0.168797	0.231089	0.730442
RP11-783K16.5	0.086064	0.32235	0.221454	1.45561
TMEM173	0.0861089	1.73733	0.41836	4.15271
ABHD12	0.0861415	18.9188	28.8536	0.655683
TMSB4X	0.0861488	1130.7	1487.32	0.760229
RP11-796G6.2	0.0861739	0.435805	1.12056	0.388919
DSCC1	0.0862206	0.217674	0.38646	0.563251
EIF3K	0.0862644	27.4546	35.0751	0.782736
RP11-226L15.5	0.0862908	0.153781	0.263168	0.584346
GLIPR1	0.0863274	25.4554	16.7899	1.51612
DST	0.0863747	0.676468	0.962506	0.70282
ADH5	0.0864115	12.9864	16.4889	0.787587
CEP170B	0.0864174	0.358019	0.233287	1.53468
MICA	0.0865017	14.9226	11.0003	1.35656
RP11-621L6.3	0.08655	0.0488139	0.160986	0.303218
ITGA11	0.0865501	0.0698583	0.167012	0.418282
SIGLEC11	0.0865553	0.0360806	0.0820448	0.439767
TRAF3IP3	0.0865628	2.37082	1.01855	2.32765
MYLIP	0.0865642	0.416357	0.6598	0.631035
LY9	0.086583	0.320717	0.908092	0.353177
SNORA72	0.0866612	0.0154763	0.0587976	0.263214
ADPRH	0.0867367	2.9693	3.66908	0.809277
ZNF155	0.086863	1.03826	1.20328	0.862852
MKNK1	0.0868962	4.46978	5.53519	0.807521
UBA7	0.0870346	6.05542	10.0362	0.603357
C17orf51	0.0870358	0.533755	0.737909	0.723335
FOLR2	0.0871189	0.397932	0.709705	0.560701
UBA6-AS1	0.0871281	0.8707	0.979034	0.889345
ACP2	0.0871458	38.2676	48.1768	0.794316
GDPD5	0.0871556	0.225761	0.148061	1.52478
FAM213B	0.0872077	32.7618	59.2878	0.55259
ITPKB	0.0872855	5.12698	8.68028	0.590647
HS1BP3-IT1	0.0873343	0.0427796	0.180331	0.237229
ZNF510	0.0874103	1.02771	1.23516	0.832042
RFWD2	0.0874133	8.63746	9.61505	0.898327
PARGP1	0.0874479	3.37507	4.11638	0.819911
SARS	0.0875824	14.1316	17.3444	0.814763
PHF23	0.0877305	7.06945	8.39786	0.841815
RP13-228J13.6	0.0879296	0.0415014	0.13536	0.306601
GPC3	0.087963	0.196363	0.113195	1.73474
RN7SL809P	0.0880828	0.174019	0.625085	0.278392
NANOS3	0.0880936	0.169008	0.0574407	2.94231
KIFAP3	0.088131	1.90541	2.26872	0.839864
NPL	0.0881365	14.9008	24.8325	0.600053
GNL3	0.0881804	8.48059	9.36665	0.905402
NOP56	0.088246	5.74343	6.64786	0.863951
MRPL36	0.0883214	4.89737	6.04014	0.810804
CEP128	0.0883379	0.189733	0.272034	0.697462
KARS	0.0884008	22.4463	25.5187	0.879601
RP11-767C1.2	0.0884164	0.185007	0.117788	1.57067
PPP1R7	0.0884305	6.0653	7.44027	0.815199
ZFHX2	0.0884354	0.0780011	0.0388866	2.00586
FCGR2B	0.0884421	20.6158	2.68338	7.68276
HSPA6	0.0884613	1.46908	0.615094	2.38838
EFCAB4A	0.0884965	0.0621882	0.0108223	5.74628
IGSF6	0.0886113	114.387	158.393	0.722174
GS1-124K5.12	0.0886215	2.34753	2.08943	1.12353
FCER2	0.0886251	7.2923	1.71751	4.24585
SFMBT2	0.0886441	2.65106	2.18226	1.21482
QARS	0.0887253	13.4977	18.0374	0.748314
RCCD1	0.0888118	0.312236	0.440304	0.709137
AQP9	0.0888349	262.792	122.799	2.14001
CCDC142	0.0888593	0.787511	1.083	0.727157
RPEP3	0.0889183	0.0814666	0.135114	0.602948
RP11-168J18.6	0.0889184	0.0447372	0.0741974	0.602948
PPP1R12B	0.0889492	0.394649	0.438282	0.900446
CDC42EP3	0.0889901	5.34782	7.00519	0.763408
ITPRIP	0.0890528	6.72686	3.82422	1.75901
CYSLTR1	0.0890889	0.106025	0.234336	0.452449
HSP90AB1	0.0892537	174.769	192.908	0.905971
FCGRT	0.089254	39.9999	53.1585	0.752465
RP11-267M23.4	0.0893383	0.029682	0.0789207	0.376099
CASC7	0.0894108	2.00351	1.44867	1.383
STAB1	0.0894618	0.0858022	0.33936	0.252835
RIPK3	0.0894911	3.41096	4.19295	0.813497
RP11-327F22.1	0.0895593	0.0401059	0.121557	0.329935
RP4-593H12.1	0.0895594	0.051233	0.155282	0.329935
CYTL1	0.0896716	20.8266	11.3418	1.83627
SPDYA	0.0897124	0.0317306	0.11167	0.284146
LGALS1	0.0900171	363.173	491.831	0.73841
NCKAP1	0.0900234	0.155425	0.19644	0.791205
UNC93B1	0.0901435	15.5011	25.3506	0.611468
SAMD9	0.0901465	3.73	5.86632	0.635834
CTD-3093M3.1	0.0902806	0.230664	0.0650764	3.54451
RP11-157E21.1	0.0903722	0.31707	0.826773	0.383504
RMDN2	0.0904408	0.891953	1.20555	0.739869
ERGIC3	0.0904885	9.75084	11.7145	0.832371
FAM66B	0.0904913	0.00413867	0.0136773	0.302594
DPYSL5	0.0904913	0.00195212	0.00645127	0.302594
CTD-2132N18.2	0.0904921	0.0155699	0.0955976	0.162869
RP11-36B15.1	0.0904921	0.0221886	0.136236	0.162869
PCNX	0.0905518	7.21809	4.81571	1.49886
CBX7	0.0906755	0.259949	0.467737	0.555758
ZNF383	0.0907221	0.689548	0.796899	0.865289
PRR16	0.0907566	0.226931	0.0418767	5.41902
RP5-894A10.6	0.0907893	1.14697	0.801132	1.43168
RP1-102E24.8	0.0908398	0.149127	0.038597	3.8637
KIAA1324	0.090922	0.00719727	0.0030054	2.39478
CAV1	0.0911895	0.0294386	0.00869477	3.38579
INPP5A	0.0912353	0.495595	0.756008	0.655541
ACADM	0.0912939	3.84523	5.15325	0.746176
TRERF1	0.0914212	1.04609	1.7104	0.611604
ELL3	0.0915938	0.0707965	0.164864	0.429423
ZFP90	0.091597	0.827593	1.19767	0.691004
AMOT	0.0916145	0.00787111	0.0124371	0.632871
SP1	0.0916179	10.3506	11.8724	0.87182
ALOX5AP	0.0917096	70.5996	12.8053	5.51331
NOV	0.0917103	0.140955	0.203779	0.691706
SLC22A18AS	0.0918761	0.239422	0.549096	0.436029
RP11-77P16.4	0.091963	0.0330063	0.112748	0.292745
RP11-1055B8.7	0.0920331	0.0290728	0.056198	0.517329
ARHGAP5	0.0921487	6.10123	5.19025	1.17552
GK	0.0921626	48.1458	31.8523	1.51153
RP11-529H20.5	0.0921703	0.281951	0.00599875	47.0016
LIMD1	0.0922199	1.74898	2.42794	0.720356
APOBEC3G	0.0922244	1.60464	2.1753	0.737663
MPHOSPH8	0.0922659	3.1466	3.82859	0.821868
RHBDD2	0.0923334	8.63883	5.50982	1.5679
IL20	0.0923535	0.0828971	0.0199521	4.15481
GADD45A	0.0924191	0.517866	0.344244	1.50436
AC092835.2	0.0924477	0.296712	0.420126	0.706245
TRPV6	0.0924719	0.0420014	0.0613371	0.684764
TEX14	0.0927463	0.111888	0.272667	0.410348
MNAT1	0.0927992	0.867456	1.2003	0.722698
FAM118A	0.0928371	0.46183	0.829402	0.556823
RP11-22L13.1	0.0928472	0.105823	0.317259	0.333555
AMER1	0.0929456	0.296621	0.441304	0.672147
TCF4	0.0929811	0.888007	1.39649	0.635886
COPRS	0.0930893	20.786	27.7518	0.748999
RAB11FIP4	0.0931323	0.504874	0.85087	0.593362
BBS5	0.0932145	0.532046	0.729573	0.729257
SDHB	0.0932294	29.6371	37.1531	0.797703
NUBPL	0.0932766	0.391756	0.56601	0.692137
MRPL47	0.093384	12.7843	15.6223	0.818336
MFSD1	0.0933924	29.0044	37.6232	0.770918
FCRLA	0.0935507	0.166681	0.0537504	3.10102
EIF4HP1	0.0935688	0.112147	0.320835	0.349548
LOXHD1	0.0936076	0.274464	0.0617646	4.44371
EGLN3	0.093612	0.0312488	0.0115914	2.69587
AP001059.5	0.0936659	0.13133	0.0338897	3.87524
GPC6	0.0936659	0.010621	0.00274073	3.87524
ID1	0.0936659	0.0557063	0.0143749	3.87524
NOD1	0.0936669	1.22011	1.51432	0.80571
RP11-262D11.2	0.0937508	0.00609036	0.0417178	0.145989
CLYBL	0.0937549	0.281473	0.425874	0.66093
ARNT2	0.0937636	0.0149392	0.00186069	8.02887
ITPKB-IT1	0.09381	0	0.129175	0
CTD-2085J24.4	0.0938232	0.0591624	0.177095	0.334071
PHF3	0.0938338	4.91329	5.75753	0.853367
PDXDC1	0.0939896	12.8183	18.2511	0.702327
DYX1C1-CCPG1	0.094016	0.113746	0.239189	0.47555
PDK3	0.0940179	1.75348	2.79858	0.626562
MRPS22	0.0940714	3.39072	3.89496	0.870541
COX7A1	0.0941335	0.0272698	0.123586	0.220654
RP11-251G23.5	0.0941634	0.134387	0.0804102	1.67127
ZNF35	0.0942429	2.28056	2.78006	0.820328
HERC1	0.09434	5.86148	8.25786	0.709806
MAP3K1	0.0943771	4.37398	5.67522	0.770716
USP53	0.094393	1.01863	0.308195	3.30514
EEF1A1P13	0.0944864	0.252328	0.396036	0.637133
IL17RB	0.0944938	1.27435	0.456693	2.79039
LAMP1	0.0945024	80.7563	115.718	0.697871
BTBD9	0.0945031	1.32985	1.14567	1.16076
RP11-339B21.15	0.094584	0.924658	0.674438	1.37101
TG	0.0945918	0.0174828	0.004943	3.53687
FZD7	0.0946274	0.415261	0.671912	0.618029
AC026271.5	0.0946443	0.10101	0.0471647	2.14165
RP11-143K11.1	0.0946717	1.41059	0.678034	2.08041
QRSL1	0.0947204	2.23213	2.7835	0.801916
MXD1	0.0948746	5.70433	2.79463	2.04117
RPL22	0.0949676	20.3314	24.1165	0.843047
LMAN2L	0.0951252	6.02552	7.74713	0.777774
WDR44	0.095247	3.45082	4.32907	0.797127
POMGNT1	0.09526	6.92423	5.62143	1.23176
RP11-809N8.4	0.0952831	0.234707	0.0515241	4.55528
IL19	0.09534	0.379023	0.00687255	55.1503
RP11-532F6.3	0.0953785	0.0175427	0.0546791	0.32083
ATG4C	0.0954634	2.93687	3.94721	0.744036
SPATS2L	0.0955318	1.61966	2.05629	0.787663
CTD-2521M24.9	0.095816	1.75216	2.59196	0.675998
FAS	0.0958444	5.04658	7.09084	0.711705
RP11-203E8.1	0.0959432	0.580928	0.293085	1.98211
RP11-96C23.14	0.0960448	0.0343668	1.4353e-05	2394.39
[truncated: 53,766 more rows]
