# Supplementary material for: The ubiquitin ligase TRIM32 promotes the autophagic response to Mycobacterium tuberculosis infection in macrophages
Source: Cell Death Dis. 2023 Aug 5;14(8):505. doi: 10.1038/s41419-023-06026-1 (PMC10404268; doi:10.1038/s41419-023-06026-1)
Supplement: Supplementary file 2 — Supplemental Table S2 [file 41419_2023_6026_MOESM2_ESM.xlsx]

## Sheet: Foglio1
Table S1. Changes in TRIM expression levels in primary macrophages infected with Mtb or BCG analysed by RNAseq.
Not Infected (NI) vs BCG
Probeset ID	adj. p-value	Mean(NI)	Mean(BCG)	MeanRatio(NI/BCG)	Fold-change
TRIM2	0.0370357	0.990137	0.583279	1.69754	1.69754
TRIM5	0.0288653	2.81549	3.43301	0.820125	-1.21933
TRIM56	0.00760098	2.20596	3.22827	0.683326	-1.46343
TRIM22	0.0255616	10.0935	14.9639	0.674522	-1.48253
TRIM55	0.0163011	0.00377413	0.023908	0.157861	-6.3347
Not Infected (NI) vs Mtb
Probeset ID	adj. p-value	Mean(NI)	Mean(Mtb)	MeanRatio(NI/Mtb)
TRIM2	0.00142569	0.990137	0.180756	5.47774	5.47775
TRIM32	0.0496802	3.53395	0.856304	4.12698	4.12698
TRIM6	0.0178731	0.753351	0.335246	2.24716	2.24716
TRIM34	0.00900267	5.05078	2.75155	1.83561	1.83561
TRIM14	0.0289162	3.61372	1.99414	1.81217	1.81217
TRIM36	0.0364864	1.25732	0.70414	1.7856	1.78561
TRIM3	0.0348536	1.10063	0.65985	1.668	1.668
TRIM5	0.0112284	2.81549	1.69948	1.65668	1.65668
TRIM22	0.0361061	10.0935	7.14962	1.41175	1.41175
TRIM44	0.0212375	9.78223	6.98043	1.40138	1.40138
TRIM69	0.0142158	2.09934	1.5021	1.3976	1.3976
TRIM68	0.0396433	1.89685	1.37684	1.37768	1.37768
TRIM9	0.0288477	0.046832	0.131327	0.356605	-2.80422
Mtb vs BCG
Probeset ID	adj. p-value	Mean(Mtb)	Mean(BCG)	MeanRatio(Mtb/BCG)
TRIM9	0.0446067	0.131327	0.0687528	1.91014	1.91013
TRIM44	0.0339887	6.98043	9.6335	0.7246	-1.38007
TRIM21	0.0309772	8.84651	12.9442	0.683435	-1.4632
TRIM65	0.0452124	5.37407	7.98604	0.672933	-1.48603
TRIM69	0.011311	1.5021	2.46798	0.608636	-1.64302
TRIM14	0.0204017	1.99414	3.59139	0.555256	-1.80097
TRIM34	0.00169787	2.75155	4.98378	0.552101	-1.81126
TRIM5	0.00359441	1.69948	3.43301	0.495042	-2.02004
TRIM22	0.00743957	7.14962	14.9639	0.477791	-2.09296
TRIM55	0.0443454	0.00833639	0.023908	0.348686	-2.86791
TRIM2	0.0096364	0.180756	0.583279	0.309897	-3.22689
